# Supplementary material for: Dr AFC: drug repositioning through anti-fibrosis characteristic
Source: Brief Bioinform. 2020 Jun 22;22(3):bbaa115. doi: 10.1093/bib/bbaa115 (PMC8138822; doi:10.1093/bib/bbaa115)
Supplement: Table_S1_bbaa115 [file table_s1_bbaa115.xlsx]

## Sheet: 工作表1
Table S1 The sample size of SPPM and BPPM
	Samples	Structural Data	Biological Data
Candidates	Positive	863	1355
	Negative	2022	4745
Outlier Removed	Positive	565	940
	Negative	1136	1795
In 863 positive candidates of Structural data, 386 drugs were from DrugBank and others from knowledge base. And 2022 negative candidates of structural data were all from DrugBank excluding drugs labeled as positive candidates. 1355 gene profiles of 181 small molecules in Biological Data were labeled as positive candidates by anti-fibrosis knowledge base. And other gene profiles of 1128 small mole…
