# Supplementary material for: Dr AFC: drug repositioning through anti-fibrosis characteristic
Source: Brief Bioinform. 2020 Jun 22;22(3):bbaa115. doi: 10.1093/bib/bbaa115 (PMC8138822; doi:10.1093/bib/bbaa115)
Supplement: Table_S2_bbaa115 [file table_s2_bbaa115.xlsx]

## Sheet: 工作表1
Table S2 Performances of four different machine learning classifiers
classifier	SPPM				BPPM
	recall/sensitivity	specifity	precision	auc	recall/sensitivity	specifity	precision	auc
Logistic(l1)	0.736709	0.76478	0.609827	0.833612	0.534979	0.916977	0.697787	0.845862
Logistic(l2)	0.756962	0.773585	0.625962	0.8328	0.553013	0.960331	0.811612	0.892491
DecisionTree	0.637975	0.766038	0.578149	0.702006	0.54352	0.856336	0.612919	0.699928
RandomForest	0.762025	0.758491	0.615905	0.823883	0.558484	0.956703	0.845058	0.89345
GradientBoost	0.607595	0.891824	0.736779	0.838572	0.522044	0.980672	0.89209	0.911628
