# Supplementary material for: Dr AFC: drug repositioning through anti-fibrosis characteristic
Source: Brief Bioinform. 2020 Jun 22;22(3):bbaa115. doi: 10.1093/bib/bbaa115 (PMC8138822; doi:10.1093/bib/bbaa115)
Supplement: Table_S3_bbaa115 [file table_s3_bbaa115.xlsx]

## Sheet: Table S3. Drug reposition predi
Table S3 Drug repositioning prediction in Drugbank Experimental drugs
Compound	Repositioning Score	Repositioning Label	Disease	Gene
Felypressin	0.613279	1	3	0
Spermine	0.454732	0	11	66
Pyridoxal	0.644289	1	11	1
Remikiren	0.184869	0	11	0
Reboxetine	0.402495	0	12	0
Ipratropium	0.099478	0	24	7
Clomocycline	0.0678336	0	0	0
Picrotoxin	0.332803	0	30	100
Adinazolam	0.0942615	0	4	6
Cinalukast	0.0658931	0	0	0
Furazolidone	0.0916573	0	20	15
Candoxatril	0.416521	0	5	0
Enprofylline	0.731169	1	7	0
Progabide	0.121705	0	7	0
Chlorphenesin	0.259608	0	0	0
Alprenolol	0.467144	0	10	20
Dirithromycin	0.356548	0	5	0
Cerulenin	0.533244	1	2	13
Mimosine	0.615055	1	10	21
Mequitazine	0.194344	0	2	2
Hesperetin	0.855986	1	9	68
Desoxycorticosterone pivalate	0.846249	1	11	0
Ridogrel	0.289549	0	0	0
Chlorprothixene	0.0251791	0	27	4
Bevantolol	0.667926	1	2	1
Cefamandole	0.141102	0	15	0
Forasartan	0.294683	0	0	0
Saprisartan	0.398792	0	0	0
Tasosartan	0.520684	1	11	0
Aprobarbital	0.106352	0	2	0
Heptabarbital	0.149732	0	0	0
Hexobarbital	0.512202	1	0	3
Lithium cation	0.644542	1	0	249
Aluminium monostearate	0.138982	0	0	0
Paramethasone	0.244844	0	6	0
Magnesium salicylate	0.144564	0	0	0
Cefacetrile	0.163961	0	0	0
Nitroxoline	0.246621	0	2	2
Stepronin	0.459094	0	0	0
Ajmaline	0.359556	0	33	4
Aprindine	0.213116	0	15	6
Allylestrenol	0.735019	1	0	1
Methadyl acetate	0.0883138	0	8	4
19-norandrostenedione	0.776879	1	0	0
3-Methylthiofentanyl	0.128064	0	0	0
5-Methoxy-N,N-diisopropyltryptamine	0.348223	0	10	6
MMDA	0.180752	0	0	0
19-Nor-5-androstenedione	0.776879	1	0	0
Dimethylthiambutene	0.106391	0	0	0
Bufotenine	0.21946	0	0	0
Indopan	0.497892	0	8	7
4-Methylaminorex	0.22672	0	3	3
Dihydroetorphine	0.18611	0	0	0
1-Androstenedione	0.781741	1	0	0
Beta-hydroxyfentanyl	0.483438	0	0	0
Midomafetamine	0.135294	0	0	2894
19-Nor-5-androstenediol	0.735019	1	0	0
5-androstenedione	0.776879	1	0	2
2,5-Dimethoxy-4-(n)-propylthiophenethylamine	0.263797	0	0	0
Bezitramide	0.529843	1	0	0
Diethyltryptamine	0.156737	0	0	0
Dimenoxadol	0.150374	0	0	0
Etonitazene	0.120035	0	10	1
Fencamfamin	0.615052	1	0	0
Furethidine	0.323741	0	0	0
2,5-Dimethoxyamphetamine	0.636281	1	0	0
Ethylmorphine	0.18611	0	10	0
2,5-Dimethoxy-4-ethylamphetamine	0.498635	0	0	0
Ethylmethylthiambutene	0.0300282	0	0	0
Acetorphine	0.273214	0	0	0
Bolasterone	0.776879	1	0	0
4-Methoxyamphetamine	0.636281	1	10	1
Betaprodine	0.10816	0	0	0
17alpha-methyl-3beta,17beta-dihydroxyandrost-4-ene	0.735019	1	0	0
Dioxaphetyl butyrate	0.311502	0	0	0
Haloxazolam	0.369572	0	0	0
Codeine methylbromide	0.0463277	0	0	0
Desmethylprodine	0.10816	0	0	0
BA-2664	0.74049	1	0	0
Cyprenorphine	0.186892	0	0	0
1-Testosterone	0.781741	1	0	0
Fenethylline	0.600629	1	10	0
4-Bromo-2,5-dimethoxyamphetamine	0.292147	0	11	1
4-Hydroxytestosterone	0.846249	1	0	4
Cathine	0.596103	1	2	0
Embutramide	0.29341	0	0	0
Dimethyltryptamine	0.196835	0	2	4
Camazepam	0.0832071	0	0	0
Aminorex	0.22672	0	3	3
Dipipanone	0.0956037	0	4	0
Barbituric acid derivative	0.223389	0	0	0
Alphamethadol	0.0776877	0	0	0
Alphameprodine	0.10816	0	0	0
Oxabolone	0.846249	1	0	0
Diampromide	0.242387	0	0	0
1-Androstenediol	0.74049	1	0	0
Etoxeridine	0.323741	0	0	0
1-Phenylcyclohexylamine	0.514597	1	2	0
Tenamfetamine	0.513826	1	0	14
Delorazepam	0.186877	0	4	0
Hydromorphinol	0.249392	0	0	0
17Alpha-methyl-3beta,17beta-dihydroxy-5alpha-androstane	0.74049	1	0	0
Benzoylecgonine	0.467076	0	6	1
3,4,5-Trimethoxyamphetamine	0.619751	1	0	0
Benzethidine	0.323741	0	0	0
Tenocyclidine	0.132366	0	2	0
Clostebol	0.391782	0	0	0
Betacetylmethadol	0.0883138	0	0	0
Clonitazene	0.0560972	0	0	0
Androstenediol	0.735019	1	0	10
Ecgonine	0.422411	0	10	0
4-Androstenediol	0.735019	1	0	0
Clortermine	0.190445	0	0	0
4-Methyl-2,5-dimethoxyamphetamine	0.636281	1	0	0
Dextromoramide	0.429533	0	3	0
5alpha-androstane-3alpha,17beta-diol	0.74049	1	0	0
Desomorphine	0.152467	0	0	0
Diethylthiambutene	0.0300282	0	0	0
Chlorhexadol	0.147504	0	0	0
Androstenedione	0.776879	1	3	53
4-Bromo-2,5-dimethoxyphenethylamine	0.284601	0	4	0
Acetyldihydrocodeine	0.353257	0	0	0
1-Piperidinocyclohexanecarbonitrile	0.259368	0	0	0
Allylprodine	0.10816	0	0	0
18-methyl-19-nortestosterone	0.70065	1	0	0
Ethyl loflazepate	0.23238	0	2	0
Drotebanol	0.249392	0	10	0
Rolicyclidine	0.259368	0	0	0
Fenproporex	0.403737	0	0	4
Betameprodine	0.10816	0	0	0
Cloxazolam	0.369572	0	10	4
Bolandiol	0.735019	1	0	0
Alphacetylmethadol	0.0883138	0	8	0
Androstanedione	0.781741	1	0	0
1-(2-Phenylethyl)-4-phenyl-4-acetoxypiperidine	0.397768	0	0	0
Calusterone	0.776879	1	0	0
Dihydromorphine	0.249392	0	0	0
Methylenedioxyethamphetamine	0.0794959	0	0	0
Fludiazepam	0.0526824	0	0	0
Codeine-N-oxide	0.0463277	0	0	0
Formebolone	0.846249	1	0	0
Methyl-1-testosterone	0.781741	1	0	0
Benzylmorphine	0.249392	0	0	0
Metrizamide	0.180814	0	8	0
Cinolazepam	0.107589	0	0	0
Erythrityl tetranitrate	0.178631	0	0	0
Acepromazine	0.137741	0	3	1
Aceprometazine	0.143329	0	11	0
Thioproperazine	0.0744064	0	2	0
5-fluorouridine	0.616031	1	0	2
SC-74020	0.106728	0	0	0
Methyl Nonanoate (Ester)	0.695708	1	0	0
5-O-phosphono-alpha-D-ribofuranosyl diphosphate	0.141732	0	0	0
Deoxy-2-fluoro-beta-D-cellotrioside	0.214145	0	0	0
2-Oxy-4-Hydroxy-5-(2-Hydrazinopyridine)Phenylalanine	0.136269	0	0	0
2,2-Dimethylthiazolidine-4-Carboxylic Acid;(Dmt)Thiazolidine	0.225269	0	0	0
Clorocruoro Hem	0.369342	0	0	0
3,7,11,15-tetramethyl-hexadecan-1-ol	0.728993	1	0	0
N-Methyl-Pyridoxal-5'-Phosphate	0.0389729	0	0	0
(5r)-6-(4-{[2-(3-Iodobenzyl)-3-Oxocyclohex-1-En-1-Yl]Amino}Phenyl)-5-Methyl-4,5-Dihydropyridazin-3(2h)-One	0.0439526	0	0	0
(5z)-2-[(1s,2r)-1-Amino-2-Hydroxypropyl]-5-[(4-Amino-1h-Indol-3-Yl)Methylene]-3-(2-Hydroxyethyl)-3,5-Dihydro-4h-Imidazol-4-One	0.302477	0	0	0
methyl beta-D-glucopyranoside	0.618841	1	0	0
Thymidine monophosphate	0.439391	0	0	2
3,6-dihydroxy-xanthene-9-propionic acid	0.875183	1	0	0
N-Acetylmethionine	0.275827	0	0	0
Daxalipram	0.283504	0	0	0
Methyl 4-thio-beta-D-glucopyranoside	0.34931	0	0	0
7-methyl-GpppA	0.173008	0	0	0
trans-2-hydroxycinnamic acid	0.792884	1	0	0
Methyl 4,6-O-[(1R)-1-carboxyethylidene]-beta-D-galactopyranoside	0.751377	1	0	0
4-hydroxybenzoyl-CoA	0.388565	0	0	0
L-gulonic acid 6-phosphate	0.233993	0	0	0
2-Amino-3-[4-Hydroxy-6-Oxo-3-(2-Phenyl-Cyclopropylimino)-Cyclohexa-1,4-Dienyl]-Propionic Acid	0.309577	0	0	0
1'-Deazo-Thiamin Diphosphate	0.0236464	0	0	0
3-(1,10-Phenanthrol-2-Yl)-L-Alanine	0.689893	1	0	0
1-(5-phospho-D-ribosyl)-ATP	0.301479	0	0	0
Trans-O-Hydroxy-Alpha-Methyl Cinnamate	0.792884	1	0	0
Lambda-Bis(2,2'-Bipyridine)-(5-Methyl-2-2'-Bipyridine)-C9-Adamantane Ruthenium (II)	0.174477	0	0	0
(S)-DES-ME-AMPA	0.34228	0	0	0
2H-Benzimidazol-2-amine	0.250346	0	0	0
D-Myo-Inositol-Hexasulphate	0.102283	0	0	0
8-azaguanine	0.272191	0	0	1
Nanaomycin D	0.799103	1	0	0
Virginiamycin M1	0.697597	1	0	0
Propyl acetate	0.695708	1	0	0
4-(Hydroxymercury)Benzoic Acid	0.219257	0	0	0
2,3-Dihydroxy-Benzoic Acid	0.792884	1	0	3
Uridine-5'-Diphosphate-N-Acetylmuramoyl-L-Alanine	0.798454	1	0	0
[2-(1-Amino-2-Hydroxy-Propyl)-4-(4-Fluoro-1h-Indol-3-Ylmethyl)-5-Hydroxy-Imidazol-1-Yl]-Acetic Acid	0.531245	1	0	0
Methacrylyl-Coenzyme A	0.0982696	0	9	2
Trinitrotoluene	0.178631	0	12	320
Fumaric Acid	0.763577	1	3	9
RU84687	0.314785	0	0	0
Propyl Trihydrogen Diphosphate	0.204202	0	0	0
Benzene Hexacarboxylic Acid	0.763577	1	0	0
6'-Methyl-Thiamin Diphosphate	0.0236464	0	0	0
Chymostatin	0.389	0	0	2
1-Hydroxy-1-Thio-Glycerol	0.153378	0	0	0
Topiroxostat	0.620868	1	10	0
N,N-dimethylarginine	0.271302	0	0	0
beta-Mannobiose	0.714523	1	0	0
P-Cresol	0.760973	1	4	31
Inhibitor Idd 384	0.177531	0	0	0
Bis(Adenosine)-5'-Triphosphate	0.641554	1	0	0
Indole Naphthyridinone	0.725402	1	0	0
Dithioerythritol	0.496055	0	0	4
D-tartaric acid	0.763577	1	0	0
N-Hydroxy-4-Phosphono-Butanamide	0.0618903	0	0	0
beta-cellotriose	0.714523	1	0	0
Rutin	0.855986	1	30	117
(4e)-4-Aminohex-4-Enoic Acid	0.441312	0	0	0
AICA ribonucleotide	0.476781	0	4	116
1,2-Dichloro-Propane	0.285466	0	0	7
2-(3,4-Dihydroxyphenyl)Acetic Acid	0.792884	1	0	19
N-(2-Ferrocenylethyl)Maleimide	0.326452	0	0	0
2,4-Dihydroxy-Trans Cinnamic Acid	0.792884	1	0	0
Bis(5-Amidino-Benzimidazolyl)Methane	0.174132	0	0	0
2-Bromo-6-Chloro-Purine	0.480177	0	0	0
L-Alfa-Lysophosphatidylcholine, Lauroyl	0.0403574	0	0	0
2-phospho-D-glyceric acid	0.233993	0	0	0
Porphyrin Fe(III)	0.412134	0	0	0
2,3,4,5,6-Pentafluorobenzyl Alcohol	0.285466	0	0	0
(3r)-4-(P-Toluenesulfonyl)-1,4-Thiazane-3-Carboxylicacid-L-Phenylalanine Ethyl Ester	0.401969	0	0	0
Udp-Alpha-D-Xylopyranose	0.792613	1	0	0
N-Methyl-Lysine	0.277165	0	0	0
7,8-Diamino-Nonanoic Acid	0.43617	0	0	0
2-Propenyl-N-Acetyl-Neuramic Acid	0.2778	0	0	0
Bis(Adenosine)-5'-Pentaphosphate	0.641554	1	0	0
Thio-Maltopentaose	0.452828	0	0	0
(2z)-2-(Benzoylamino)-3-[4-(2-Bromophenoxy)Phenyl]-2-Propenoic Acid	0.407139	0	0	0
Analogue of Indinavir Drug	0.084918	0	0	0
{3-[3-(3,4-Dimethoxy-Phenyl)-1-(1-{1-[2-(3,4,5-Trimethoxy-Phenyl)-Butyryl]-Piperidin-2yl}-Vinyloxy)-Propyl]-Phenoxy}-Acetic Acid	0.70314	1	0	0
Reduced Threonine	0.423396	0	0	0
2-{2-hydroxy-[1,1'-biphenyl]-3-yl}-1H-1,3-benzodiazole-5-carboximidamide	0.408203	0	0	0
2-Aminophenol	0.636281	1	4	10
Isocitric Acid	0.763577	1	0	0
3-[Aminoethylphosphoryl]-[1,2-Di-Palmitoyl]-Sn-Glycerol	0.16101	0	0	0
(1s,3s,4s)-1,3,4-Triphospho-Myo-Inositol	0.225824	0	0	0
(S)-wiskostatin	0.237258	0	0	0
(4r,5s,6s,7r)-1,3-Dibenzyl-4,7-Bis(Phenoxymethyl)-5,6-Dihydroxy-1,3 Diazepan-2-One	0.522995	1	0	0
L-Phospholactate	0.233993	0	0	0
3-(Oxalyl-Amino)-Naphthalene-2-Carboxylic Acid	0.764469	1	0	0
3-Chloroalaninate	0.276266	0	0	0
[3-(Dodecanoylamino)Propyl](Hydroxy)Dimethylammonium	0.13509	0	0	0
Nalpha-(2-Naphthylsulfonylglycyl)-3-Amidino-D,L-Phenylalanine-Isopropylester	0.130866	0	0	0
Phosphorylcolamine	0.251184	0	0	0
Allo-Isoleucine	0.491243	0	0	0
2-Amino-4-Butyl-5-Propylselenazole	0.0937899	0	0	0
CRA_17693	0.0916808	0	0	0
(3r)-1-Acetyl-3-Methylpiperidine	0.323232	0	0	0
N-Alpha-(2-Naphthylsulfonyl)-N(3-Amidino-L-Phenylalaninyl)Isopipecolinic Acid Methyl Ester	0.105623	0	0	0
D-Leucine	0.629409	1	0	0
Coprogen	0.0480467	0	0	0
N-Benzyl-4-Sulfamoyl-Benzamide	0.252279	0	0	0
1,2-Dimethoxyethane	0.571425	1	0	0
1-naphthaleneacetic acid	0.842082	1	0	6
3,3',5,5'-Tetraiodothyroacetic Acid	0.194944	0	0	0
S-adenosyl-L-homocysteine	0.535742	1	0	24
4-Oxo-Nicotinamide-Adenine Dinucleotide Phosphate	0.140227	0	0	0
3,4-Dihydroxy-1-Methylquinolin-2(1h)-One	0.794203	1	0	0
N-[Isoleucinyl]-N'-[Adenosyl]-Diaminosufone	0.186479	0	0	0
4-phospho-L-threonic acid	0.233993	0	0	0
3-Iodo-Tyrosine	0.343827	0	0	0
Kojic acid	0.749715	1	8	440
2-Methoxy-3-Isopropylpyrazine	0.599646	1	0	0
4-[5-[2-(1-Phenyl-Ethylamino)-Pyrimidin-4-Yl]-1-Methyl-4-(3-Trifluoromethylphenyl)-1h-Imidazol-2-Yl]-Piperidine	0.445685	0	0	0
Acetoacetic Acid	0.763577	1	0	3
7-thionicotinamide-adenine-dinucleotide phosphate	0.0920423	0	0	0
(5-Oxo-5,6-Dihydro-Indolo[1,2-a]Quinazolin-7-Yl)-Acetic Acid	0.800011	1	0	0
Beta-(2-Naphthyl)-Alanine	0.697574	1	0	0
Hemi-Babim	0.363139	0	0	0
Methylumbelliferyl Sialic Acid	0.555685	1	0	0
CRA_10991	0.108636	0	0	0
3-[3-(2,3-Dihydroxy-Propylamino)-Phenyl]-4-(5-Fluoro-1-Methyl-1h-Indol-3-Yl)-Pyrrole-2,5-Dione	0.585634	1	0	0
4-[3-Carboxymethyl-3-(4-Phosphonooxy-Benzyl)-Ureido]-4-[(3-Cyclohexyl-Propyl)-Methyl-Carbamoyl]Butyric Acid	0.156286	0	0	0
Adenosine-5'-Monophosphate Glucopyranosyl-Monophosphate Ester	0.641554	1	0	0
Dihydroxyacetone	0.763577	1	0	5
M-Cresol	0.760973	1	3	1
Coa-S-Trimethylene-Acetyl-Tryptamine	0.258409	0	0	0
8-Amino-1,3-Dimethyl-3,7-Dihydropurine-2,6-Dione	0.3267	0	0	0
Glycerol-2-Phosphate	0.227897	0	0	0
Fusicoccin	0.571622	1	0	0
2,6-Dihydroanthra/1,9-Cd/Pyrazol-6-One	0.441441	0	0	0
4-Flourobenzenesulfonamide	0.080073	0	0	0
Dimethylallyl Diphosphate	0.0942316	0	0	3
D-Alanine	0.629409	1	0	0
4-Imino-5-Methidyl-2-Methylpyrimidine	0.186084	0	0	0
1-Amino-2,3-Dihydroxy-5-Hydroxymethyl Cyclohex-5-Ene	0.516979	1	0	0
Sp-Adenosine-3',5'-Cyclic-Monophosphorothioate	0.396332	0	0	0
Piclamilast	0.679367	1	4	0
Adenylyl-3'-5'-Phospho-Uridine-3'-Monophosphate	0.502746	1	0	0
SB-409513	0.447265	0	0	0
bis(molybdopterin)tungsten cofactor	0.0525047	0	0	0
Phenyl Boronic Acid	0.233365	0	0	0
Quinolinic Acid	0.61222	1	20	35
(2R)-2-(aminomethyl)-2,4-dihydroxy-5-oxo-3-(2-oxoethyl)-2,5-dihydro-1h-imidazol-3-ium	0.103675	0	0	0
Ethyl Dihydrogen Diphosphate	0.149971	0	0	0
4-Hydroxy-3-Methyl Butyl Diphosphate	0.289172	0	0	0
N,4-Dihydroxy-N-Oxo-3-(Sulfooxy)Benzenaminium	0.0552535	0	0	0
(4r)-7aza-7,8-Dihydrolimonene	0.20443	0	0	0
2-(Trimethylammonium)Ethyl Thiol	0.0950162	0	0	0
2-Ammoniobut-3-Enoate, 2-Amino-3-Butenoate	0.311281	0	0	0
Monoisopropylphosphorylserine	0.28957	0	0	0
10-{4-Dimethylamino-5-[4-Hydroxy-6-Methyl-5-(6-Methyl-5-Oxo-Tetrahydro-Pyran-2-Yloxy)-Tetrahydro-Pyrane-2-Yloxy]-6-Methyl-Tetrahydro-Pyran-2-Yloxy}-8-Ethyl-1,8,11-Trihydroxy-7,8,9,10-Tetrahydro-Naphthacene-5,12-Dione	0.273214	0	0	0
N-[(3z)-5-Tert-Butyl-2-Phenyl-1,2-Dihydro-3h-Pyrazol-3-Ylidene]-N'-(4-Chlorophenyl)Urea	0.491084	0	0	0
Thiarsahydroxy-Cysteine	0.0756133	0	0	0
1-Ter-Butyl-3-P-Tolyl-1h-Pyrazolo[3,4-D]Pyrimidin-4-Ylamine	0.582401	1	0	0
[1-(1-Methyl-4,5-Dioxo-Pent-2-Enylcarbamoyl)-2-Phenyl-Ethyl]-Carbamic Acid Benzyl Ester	0.75359	1	0	0
3h-Indole-5,6-Diol	0.563734	1	0	0
Adenosine-3'-5'-Diphosphate	0.392146	0	0	0
Pyridoxyl-Glutamic Acid-5'-Monophosphate	0.0347395	0	0	0
2-Tridecanoyloxy-Pentadecanoic Acid	0.741048	1	0	0
Nz-(Dicarboxymethyl)Lysine	0.665191	1	0	0
Castanospermine	0.465756	0	0	0
Threonine-Aspartic Ester	0.612757	1	0	0
O3-Sulfonylgalactose	0.0532697	0	0	0
Phosphoenolpyruvate	0.13727	0	0	0
Compound 12, N-Acetyl-4-[(Carboxycarbonyl)(2-Carboxyphenyl)Amino]-N-Pentyl-1-Napthylalaniamide	0.37205	0	0	0
L-N(Omega)-Nitroarginine-2,4-L-Diaminobutyric Amide	0.0487223	0	0	0
(4R,5R)-1,2-dithiane-4,5-diol	0.365561	0	0	0
Beta-D-Glucopyranose Spirohydantoin	0.405728	0	0	0
(3s)-Tetrahydrofuran-3-Yl (1r,2s)-3-[4-((1r)-2-{[(S)-Amino(Hydroxy)Methyl]Oxy}-2,3-Dihydro-1h-Inden-1-Yl)-2-Benzyl-3-Oxopyrrolidin-2-Yl]-1-Benzyl-2-Hydroxypropylcarbamate	0.150208	0	0	0
2-Amino-8-Methylquinazolin-4(3h)-One	0.519451	1	0	0
N-Butyl Isocyanide	0.148526	0	0	0
2,3,5,6-Tetrafluoro-4-Methoxy-Benzamide	0.433196	0	0	0
Methylamine	0.596103	1	3	4
Desulfo-Coenzyme A	0.271508	0	0	0
{4-[2-Acetylamino-2-(3-Carbamoyl-2-Cyclohexylmethoxy-6,7,8,9-Tetrahydro-5h-Benzocyclohepten-5ylcarbamoyl)-Ethyl]-2-Phosphono-Phenyl}-Phosphonic Acid	0.184224	0	0	0
Tryptophanyl-5'amp	0.712106	1	0	0
4-[Hydroxy-[Methyl-Phosphinoyl]]-3-Oxo-Butanoic Acid	0.457815	0	0	0
L-2-Amino-4-(Guanidinooxy)Butyric Acid	0.149256	0	0	0
(9R,10R)-9-(S-glutathionyl)-10-hydroxy-9,10-dihydrophenanthrene	0.681781	1	0	0
4r-Fluoro-N6-Ethanimidoyl-L-Lysine	0.139826	0	0	0
[4-(6-Chloro-Naphthalene-2-Sulfonyl)-Piperazin-1-Yl]-(3,4,5,6-Tetrahydro-2h-[1,4']Bipyridinyl-4-Yl)-Methanone	0.491885	0	0	0
O-acetyl-L-serine	0.473968	0	0	0
6,4'-Dihydroxy-3-Methyl-3',5'-Dibromoflavone	0.478613	0	0	0
2-Deoxy-D-Glucitol 6-(E)-Vinylhomophosphonate	0.270394	0	0	0
4,6-Dideoxyglucose	0.618841	1	0	0
3'-Phosphate-Adenosine-5'-Diphosphate	0.392146	0	0	0
3-Amino-8,9,10-Trihydroxy-7-Hydroxymethyl-6-Oxa-1,3-Diaza-Spiro[4.5]Decane-2,4-Dione	0.120783	0	0	0
N,N-dimethylformamide	0.518515	1	6	68
Oxidized Coenzyme A	0.171108	0	0	0
N-Carbamyl-D-Valine	0.471087	0	0	0
3,4-Dihydrouracil	0.3873	0	0	0
(2s,3s,8s,9s)-3-Amino-9-Methoxy-2,6,8-Trimethyl-10-Phenyldeca-4,6-Dienoic Acid	0.473913	0	0	0
Tetrabutylammonium Ion	0.0978951	0	0	0
Kaempherol	0.855986	1	0	167
Bacteriochlorophyll A	0.154451	0	0	0
5-Bromonicotinamide	0.596036	1	0	0
5-(Hydroxy-Methyl-Amino)-3-Methyl-Pyrrolidine-2-Carboxylic Acid	0.166153	0	0	0
Pimelic Acid	0.802182	1	0	0
Phosphoaspartate	0.202116	0	0	0
[1-(4-Fluorobenzyl)Cyclobutyl]Methyl (1s)-1-[Oxo(1h-Pyrazol-5-Ylamino)Acetyl]Pentylcarbamate	0.0601723	0	0	0
4-Diphosphocytidyl-2-C-Methyl-D-Erythritol 2-Phosphate	0.183864	0	0	0
Cordycepin Triphosphate	0.392146	0	0	0
Uridine diphosphate glucose	0.798454	1	0	3
Isopropyl beta-D-thiogalactopyranoside	0.34931	0	0	1
Inositol 1,3,4,5-Tetrakisphosphate	0.225824	0	0	0
5'-Guanosine-Diphosphate-Monothiophosphate	0.149946	0	0	0
3-(6-Aminopyridin-3-Yl)-N-Methyl-N-[(1-Methyl-1h-Indol-2-Yl)Methyl]Acrylamide	0.399361	0	0	0
RU79256	0.132558	0	0	0
Glycyl-L-a-Aminopimelyl-E-(D-2-Aminoethyl)Phosphonate	0.0359014	0	0	0
1,4-dithio-alpha-D-glucopyranose	0.34931	0	0	0
[1-(1-Benzyl-3-Hydroxy-2-Oxo-Propylcarbamoyl)-2-Phenyl-Ethyl]-Carbamic Acid Benzyl Ester	0.75359	1	0	0
2-deoxy-2-acetamido-beta-D-galactose-4-sulfate	0.194664	0	0	0
Epothilone D	0.186223	0	0	0
Tropinone	0.296348	0	0	0
8-Azaxanthine	0.322088	0	0	0
Bis(5-Amidino-2-Benzimidazolyl)Methanone	0.377479	0	0	0
N-Hydroxy 1n(4-Methoxyphenyl)Sulfonyl-4-(Z,E-N-Methoxyimino)Pyrrolidine-2r-Carboxamide	0.231956	0	0	0
Benzophenone	0.83401	1	11	28
(S)-2-{Methyl-[2-(Naphthalene-2-Sulfonylamino)-5-(Naphthalene-2-Sulfonyloxy)-Benzoyl]-Amino}-Succinicacid	0.267417	0	0	0
3,4-Dihydroxycinnamic Acid	0.792884	1	11	121
2-Methylpentane-1,2,4-Triol	0.482173	0	0	0
(2s)-2-Amino-4-(Methylsulfanyl)-1-Pyridin-2-Ylbutane-1,1-Diol	0.0545043	0	0	0
N-(Sulfanylacetyl)Tyrosylprolylmethioninamide	0.271263	0	0	0
2-Amino-3-Methyl-1-Pyrrolidin-1-Yl-Butan-1-One	0.50589	1	0	0
D-Galctopyranosyl-1-On	0.749715	1	0	0
Inhibitor BEA369	0.425251	0	0	0
4-[5-(Trans-4-Aminocyclohexylamino)-3-Isopropylpyrazolo[1,5-a]Pyrimidin-7-Ylamino]-N,N-Dimethylbenzenesulfonamide	0.182019	0	0	0
16,17-Androstene-3-Ol	0.74049	1	0	0
N,N-Bis(3-(D-gluconamido)propyl)deoxycholamide	0.260308	0	0	0
Tl-3-093	0.75359	1	0	0
N6-Benzyl Adenosine-5'-Diphosphate	0.602707	1	0	0
Aspartyl-Adenosine-5'-Monophosphate	0.626645	1	0	0
M-Aminophenylboronic Acid	0.20355	0	0	0
2-(2f-Benzothiazolyl)-5-Styryl-3-(4f-Phthalhydrazidyl)Tetrazolium Chloride	0.335897	0	0	0
(2S,3S)-2-azanyl-3-methyl-pentanedioic acid	0.612757	1	0	0
Nd1-Phosphonohistidine	0.0511009	0	0	0
Sucrosofate	0.0532697	0	0	1
1-Ethyl-Pyrrolidine-2,5-Dione	0.5699	1	0	0
5-Bromo-2'-Deoxyuridine-5'-Monophosphate	0.283802	0	0	0
2-(2-Hydroxy-5-Methoxy-Phenyl)-1h-Benzoimidazole-5-Carboxamidine	0.203226	0	0	0
3-(5-Amino-7-Hydroxy-[1,2,3]Triazolo[4,5-D]Pyrimidin-2-Yl)-Benzoic Acid	0.791893	1	0	0
RU85493	0.156614	0	0	0
Alpha-Cyclodextrin (Cyclohexa-Amylose)	0.744306	1	0	0
Sinefungin	0.774543	1	0	3
N-Methylmesoporphyrin	0.46998	0	0	0
2,2':6',2''-Terpyridine Platinum(Ii)	0.180696	0	0	0
S-Hydroxycysteine	0.154268	0	0	0
Putrescine	0.574676	1	4	18
[Methyltelluro]Acetate	0.512142	1	0	0
Pentanal	0.695708	1	0	1586
1-O-[O-Nitrophenyl]-Beta-D-Galactopyranose	0.160218	0	0	0
Xylose-Derived Lactam Oxime	0.118948	0	0	0
Maltosyl-Alpha (1,4)-D-Gluconhydroximo-1,5-Lactam	0.196807	0	0	0
L-Xylulose 5-Phosphate	0.233993	0	0	1
Benzhydroxamic Acid	0.344044	0	0	0
2'-Chloro-Biphenyl-2,3-Diol	0.331747	0	0	0
Carboxymycobactin S	0.173477	0	0	0
Duroquinone	0.750058	1	12	1
2,4-Dihydroxy-3,3-Dimethyl-Butyrate	0.0999843	0	0	0
Dcka, 5,7-Dichlorokynurenic Acid	0.466936	0	0	0
5-Methylpyrrole	0.491986	0	0	0
7-Hydroxystaurosporine	0.239113	0	11	41
N-Methyl-N-(10-Methylundecanoyl)-D-Seryl-L-Alanyl-N~1~-[(7s,10s,13s)-13-Carboxy-3,18-Dihydroxy-10-Methyl-8,11-Dioxo-9,12-Diazatricyclo[13.3.1.1~2,6~]Icosa-1(19),2(20),3,5,15,17-Hexaen-7-Yl]-N~1~-Methylglycinamide	0.49758	0	0	0
3-{[(1r)-1-Benzyl-2-Sulfanylethyl]Amino}-3-Oxopropanoic Acid	0.504308	1	0	0
alpha-D-arabinofuranose	0.618841	1	0	0
Guanosine-2'-Monophosphate	0.301479	0	0	0
L-Histidine Beta Naphthylamide	0.728498	1	0	0
5-Amidino-Benzimidazole	0.144005	0	0	0
Balanol Analog 2	0.621776	1	0	0
6-[1-(3,5,5,8,8-Pentamethyl-5,6,7,8-Tetrahydronaphthalen-2-Yl)Cyclopropyl]Pyridine-3-Carboxylic Acid	0.403422	0	0	0
Formic acid	0.776113	1	10	0
(S)-blebbistatin	0.49224	0	0	0
4-Carbamoyl-1-Beta-D-Ribofuranosyl-Imidazolium-5-Olate-5'-Phosphate	0.202131	0	0	0
3-[1-(3-Aminopropyl)-1h-Indol-3-Yl]-4-(1-Methyl-1h-Indol-3-Yl)-1h-Pyrrole-2,5-Dione	0.609847	1	0	0
RU78262	0.231881	0	0	0
1-(2,6-Dichlorophenyl)-5-(2,4-Difluorophenyl)-7-Piperidin-4-Yl-3,4-Dihydroquinolin-2(1h)-One	0.516255	1	0	0
2-Amino-N,3,3-Trimethylbutanamide	0.393311	0	0	0
N-(4-Methoxybenzyl)-N'-(5-Nitro-1,3-Thiazol-2-Yl)Urea	0.0810203	0	0	0
Gpi-1046	0.402936	0	0	0
1,N6-Ethenoadenine	0.591564	1	0	1
Inhibitor of P38 Kinase	0.615924	1	0	0
1,4-Butanediol	0.710891	1	0	0
3-Chlorophenol	0.27344	0	0	11
5-[4-Tert-Butylphenylsulfanyl]-2,4-Quinazolinediamine	0.345202	0	0	0
3,5-Dimethyl-1-(3-Nitrophenyl)-1h-Pyrazole-4-Carboxylic Acid Ethyl Ester	0.17342	0	0	0
7n-Methyl-8-Hydroguanosine-5'-Diphosphate	0.141699	0	0	0
Cytidine 3'-monophosphate	0.289102	0	0	0
Phosphonotyrosine	0.211428	0	0	0
Phenylethane Boronic Acid	0.217941	0	0	0
AL5424	0.149783	0	0	0
2'-Deoxyuridine 5'-Alpha,Beta-Imido-Triphosphate	0.439391	0	0	0
Di-Stearoyl-3-Sn-Phosphatidylethanolamine	0.16101	0	0	0
N-{3-[(7ar,12as,12bs)-7-Oxo-1,3,4,6,7,7a,12a,12b-Octahydroindolo[2,3-a]Quinolizin-12(2h)-Yl]Propyl}Propane-2-Sulfonamide	0.358149	0	0	0
2-Thioethenamine	0.365399	0	0	0
Trifluoroacetonyl Coenzyme A	0.200726	0	0	0
Hg9a-9, Nonanoyl-N-Hydroxyethylglucamide	0.325735	0	0	0
trans-urocanic acid	0.62078	1	0	0
Guanosine-5'-Monophosphate	0.406899	0	0	3
O-Benzylsulfonyl-Serine	0.431952	0	0	0
2-Amino-3-[5-(Amino-Carboxy-Methyl)-2,3-Dihydro-Isoxazol-3-Ylsulfanyl]-Propionic Acid	0.0885754	0	0	0
AMPCPR	0.220316	0	0	0
Aminoanthracene	0.667154	1	0	0
6-(N-Phenylcarbamyl)-2-Naphthalenecarboxamidine	0.390457	0	0	0
7,9-Dimethylguanine	0.25234	0	0	0
Methyl alpha-D-mannoside	0.618841	1	0	0
Para-Iodo-D-Phenylalanine Hydroxamic Acid	0.103261	0	0	0
3,6-Anhydro-D-Galactose-2-Sulfate	0.0249133	0	0	0
D-Mannuronic Acid	0.749715	1	0	0
2(S)-Amino-6-Boronohexanoic Acid	0.0236213	0	0	0
4-[2-(3-Benzyloxycarbonylamino-4-Cyclohexyl-1-Hydroxy-2-Oxo-Butylamino)-5-Guanidino-Pentanoylamino]-4-(1-Carboxy-2-Cyclohexyl-Ethylcarbamoyl)-Butyric Acid	0.397968	0	0	0
N-Alpha-L-Acetyl-Arginine	0.335315	0	0	0
3-Fluoro-2-Methyl-Aniline	0.336021	0	0	0
Cocarboxylase	0.0236464	0	0	0
6((S)-3-Benzylpiperazin-1-Yl)-3-(Naphthalen-2-Yl)-4-(Pyridin-4-Yl)Pyrazine	0.542295	1	0	0
Carbobenzoxy-Pro-Lys-Phe-Y(Po2)-Ala-Pro-Ome	0.039299	0	0	0
Cholesterol sulfate	0.149943	0	0	3
Tu-514	0.135457	0	0	0
N-(5'-Phosphopyridoxyl)-D-Alanine	0.091242	0	0	0
2-(Pyrido[1,2-E]Purin-4-Yl)Amino-Ethanol	0.673435	1	0	0
5-Methylcytidine-5'-Monophosphate	0.289102	0	0	0
3-Methylpyridine	0.500625	1	0	2
3-Bromo-7-Nitroindazole	0.080434	0	3	0
2-[3,4-Dihydroxy-2-Hydroxymethyl-5-(2-Hydroxy-Nonyl)-Tetrahydro-Furan-2-Yloxy]-6-Hydroxymethyl-Tetra Hydro-Pyran-3,4,5-Triol	0.621606	1	0	0
5-(4-Morpholin-4-Yl-Phenylsulfanyl)-2,4-Quinazolinediamine	0.298524	0	0	0
2-Aminoprop-2-Enamide	0.624713	1	0	0
5-(Aminomethyl)-6-(2,4-Dichlorophenyl)-2-(3,5-Dimethoxyphenyl)Pyrimidin-4-Amine	0.481905	0	0	0
2-Oxo-3-Pentenoic Acid	0.763577	1	0	0
Br-Coeleneterazine	0.120251	0	0	0
alpha-D-glucose 6-phosphate	0.141732	0	0	0
1-(2-Fluorobenzyl)-3-Butyl-8-(N-Acetyl-4-Aminobenzyl)-Xanthine	0.486297	0	0	0
L-756,423	0.333903	0	0	0
Staurosporine	0.545221	1	2	163
N-(Phosphonoacetyl)-L-Ornithine	0.258502	0	0	0
Monoazido-Mu-Oxo-Diiron	0.234605	0	0	0
5-(2-Fluoro-5-{(1E)-3-[3-hydroxy-2-(methoxycarbonyl)phenoxy]-1-propen-1-yl}phenyl)-1,2-oxazole-3-carboxylic acid	0.499947	0	0	0
Dihydrofolic Acid	0.430724	0	0	6
R048-8071	0.126205	0	0	2
Imidazole-Derived Cellobiose	0.685792	1	0	0
Amido Phenyl Pyruvic Acid	0.302638	0	0	0
Acetyl Dithranol	0.862321	1	0	0
Alrestatin	0.770123	1	0	1
Fidarestat	0.0733274	0	4	16
4-Amino-5-Hydroxymethyl-2-Methylpyrimidine	0.582736	1	0	0
8-Oxo-2'-Deoxy-Guanosine-5'-Monophosphate	0.301479	0	0	0
3-phenylpropionic acid	0.760397	1	10	7
L-D-(a-Aminoadipoyl)-L-Cysteinyl-D-Valine	0.545112	1	0	0
Furo[2,3d]Pyrimidine Antifolate	0.732992	1	0	0
N-{(4s)-4-Amino-5-[(2-Aminoethyl)Amino]Pentyl}-N'-Nitroguanidine	0.0866594	0	0	0
(1R,2R,3S,4R,6S)-3,4,6-Trihydroxy-5-{[(S)-hydroxy(3-hydroxy-2-oxopropoxy)phosphoryl]oxy}-1,2-cyclohexanediyl bis[dihydrogen (phosphate)]	0.231881	0	0	0
N-Cyclohexyl-N'-(4-Iodophenyl)Urea	0.149082	0	0	0
Alpha-Ribazole-5'-Phosphate	0.268939	0	0	0
(6S)-5,6,7,8-tetrahydrofolate	0.44892	0	0	0
1-(3-Mercapto-2-Methyl-Propionyl)-Pyrrolidine-2-Carboxylic Acid	0.524522	1	0	0
N-(3-Cyclopropyl(5,6,7,8,9,10-Hexahydro-2-Oxo-2h-Cycloocta[B]Pyran-3-Yl)Methyl)Phenylbenzensulfonamide	0.625427	1	0	0
Tridolgosir	0.465756	0	0	0
1-Hexadecylsulfonyl Fluoride	0.138442	0	0	0
2-(3,4-Dihydro-3-Oxo-2h-Benzo[B][1,4]Thiazin-2-Yl)-N-Hydroxyacetamide	0.304931	0	0	0
2,4-Diamino-4,6-Dihydroxypyrimidine	0.580034	1	0	0
D-[3-hydroxy-2-methyl-5-phosphonooxymethyl-pyridin-4-ylmethyl]-N,O-cycloserylamide	0.212719	0	0	0
S-Acetyl-Cysteine	0.30216	0	0	0
Isoluminol	0.315598	0	0	0
2-(2-{2-[2-(2-Methoxy-Ethoxy)-Ethoxy]-Ethoxy}-Ethoxy)-Ethanol	0.62531	1	0	0
1,2-Dipalmitoyl-Phosphatidyl-Glycerole	0.377742	0	0	0
N-(3-(Aminomethyl)Benzyl)Acetamidine	0.257662	0	5	0
Amylamine	0.306854	0	0	0
N-[(Furan-2-Yl)Carbonyl]-(S)-Leucyl-(R)-[1-Amino-2(1h-Indol-3-Yl)Ethyl]-Phosphonic Acid	0.200517	0	0	0
2-(1,1'-Biphenyl-4-Yl)Propanoic Acid	0.835888	1	0	0
1,2,4-Triazole-Carboxamidine	0.0979835	0	0	0
2-{4-[4-(4-Chloro-Phenoxy)-Benzenesulfonyl]-Tetrahydro-Pyran-4-Yl}-N-Hydroxy-Acetamide	0.337789	0	0	0
3-[N-[Benzyloxycarbonyl]-Phenylalaninyl-Amino]-5-Phenyl-Pentane-1-Sulfonic Acid 4-Nitro-Phenyl Ester	0.185781	0	0	0
Indirubin-3'-Monoxime	0.403	0	0	0
Ribose-5-phosphate	0.233993	0	0	0
Gabaculine	0.629409	1	11	0
N-Butyl-Benzenesulfonamide	0.0359477	0	0	0
(S)-AMPA	0.543892	1	0	0
SU4984	0.399447	0	0	0
Adenosine-5-Diphosphoribose	0.548431	1	0	0
Cyclohexanone	0.789989	1	0	3
Cellobiose	0.714523	1	0	0
N-[3-[(1-Aminoethyl)(Hydroxy)Phosphoryl]-2-(1,1'-Biphenyl-4-Ylmethyl)Propanoyl]Alanine	0.29856	0	0	0
CRA_16847	0.0916808	0	0	0
4-Deoxylactose	0.714523	1	0	0
N7-Methyl-Formycin A	0.546615	1	0	0
Triglu-5-Formyl-Tetrahydrofolate	0.44892	0	0	0
Delta-Amino Valeric Acid	0.292673	0	0	0
N-(2-Flouro-Benzyl)-4-Sulfamoyl-Benzamide	0.173608	0	0	0
L-2-Amino-4-[2-Aminophenyl]-4-Oxobutanoic Acid	0.612757	1	0	0
WAY-151693	0.366117	0	0	0
2-(Oxalyl-Amino)-4,7-Dihydro-5h-Thieno[2,3-C]Thiopyran-3-Carboxylic Acid	0.419469	0	0	0
Biliverdine IX Alpha	0.327917	0	0	14
Butenoic Acid	0.776113	1	0	0
(1s)-1(9-Deazahypoxanthin-9yl)1,4-Dideoxy-1,4-Imino-D-Ribitol-5-Phosphate	0.407762	0	0	0
6-phospho-D-gluconic acid	0.233993	0	0	0
L-N(omega)-Nitroarginine-(4R)-Amino-L-Proline Amide	0.0231594	0	0	0
Triglyme	0.62531	1	0	0
Aminooxyacetic acid	0.28957	0	14	11
1-{2-[2-(2-Methoxyethoxy)Ethoxy]Ethoxy}-4-(1,1,3,3-Tetramethylbutyl)Benzene	0.429057	0	0	0
Bis-Benzamidine	0.182191	0	0	0
Phosphoaminophosphonic Acid Guanylate Ester	0.301479	0	0	0
N,N-dimethylglycine	0.518515	1	0	0
CRA_17312	0.151351	0	0	0
1-Aminocyclopropanecarboxylic Acid	0.355973	0	0	0
(3,4-Dihydroxy-Phenyl)-Triphenyl-Arsonium	0.732068	1	0	0
3,5-Difluorobenzenesulfonamide	0.080073	0	0	0
Norleucine Phosphonate	0.119309	0	0	0
CP-526423	0.729695	1	0	0
A Disubstituted Succinyl Caprolactam Hydroxymate Mmp3inhibitor	0.23714	0	0	0
4-(2,4-Dimethyl-Thiazol-5-Yl)-Pyrimidin-2-Ylamine	0.27333	0	0	0
Cholesteryl Linoleate	0.70065	1	0	2
5-Phospho-D-Arabinohydroxamic Acid	0.112105	0	0	0
N-2-Thiophen-2-Yl-Acetamide Boronic Acid	0.0229137	0	0	0
Isatin	0.692618	1	0	26
FR221647	0.643968	1	0	0
Cytidine	0.762199	1	9	10
Adenosine-2'-5'-Diphosphate	0.392146	0	0	0
S-azabisabolene	0.0852092	0	0	0
Methyl alpha-galactoside	0.618841	1	0	0
(S,R)-fidarestat	0.0733274	0	0	0
DMP450	0.308055	0	0	0
2-Chlorodideoxyadenosine	0.548602	1	0	0
2,4-Diamino-5-Methyl-6-[(3,4,5-Trimethoxy-N-Methylanilino)Methyl]Pyrido[2,3-D]Pyrimidine	0.341806	0	0	0
3,5-Dinitrocatechol	0.204948	0	2	0
[3,5-Dibromo-4-(4-Hydroxy-3-Phenethylcarbamoyl-Phenoxy)-Phenyl]-Acetic Acid	0.280577	0	0	0
Leucine - Reduced Carbonyl	0.596103	1	0	0
2-Aminoethanimidic Acid	0.364095	0	0	0
Hadacidin	0.309433	0	0	0
Protoporphyrin Ix Containing Co	0.369342	0	0	0
3-Hydroxyisoxazole-4-Carboxylic Acid	0.702273	1	0	0
Zk-806450	0.127993	0	0	0
6-Methylpurine	0.591564	1	0	0
Para-Isopropylaniline	0.596103	1	0	0
Daidzin	0.855986	1	2	70
Olomoucine	0.673435	1	11	0
CP-271485	0.2954	0	0	0
6-Hydroxymethyl-7,8-Dihydropterin	0.426148	0	0	0
6-Amino-4-Hydroxymethyl-Cyclohex-4-Ene-1,2,3-Triol	0.516979	1	0	0
Butyramide	0.528823	1	0	0
4-iodo-acetamido phenylboronic acid	0.0275612	0	0	0
Glycochenodeoxycholic Acid	0.628868	1	2	24
(2s,3s)-Trans-2,3-Dihydro-3-Hydroxyanthranilic Acid	0.551905	1	0	0
Adamantanone	0.863398	1	0	0
4-Carboxycinnamic Acid	0.763577	1	0	0
Methylphosphonic Acid Diisopropyl Ester	0.714481	1	0	0
[1-(3-Hydroxy-2-Oxo-1-Phenethyl-Propylcarbamoyl)2-Phenyl-Ethyl]-Carbamic Acid Pyridin-4-Ylmethyl Ester	0.611344	1	0	0
Dihydroorotic Acid	0.391469	0	0	1
Vanillic acid	0.266786	0	0	13
N-1-Methylheptylformamide	0.166853	0	0	0
Zenarestat	0.547945	1	0	0
Chlorophyll A	0.154451	0	0	0
Xanthine	0.519483	1	2	57
4-{2,6,8-Trioxo-9-[(2R,3S,4R)-2,3,4,5-Tetrahydroxypentyl]-1,2,3,6,8,9-Hexahydro-7h-Purin-7-Yl}Butyl Dihydrogen Phosphate	0.281029	0	0	0
Cephalosporin Analog	0.268769	0	0	0
Molybdenum cofactor	0.0468759	0	2	0
Diethyl 4-Methylbenzylphosphonate	0.587232	1	0	0
(2e)-N-Allyl-4-{[3-(4-Bromophenyl)-5-Fluoro-1-Methyl-1h-Indazol-6-Yl]Oxy}-N-Methyl-2-Buten-1-Amine	0.256418	0	0	0
N1-(1-Dimethylcarbamoyl-2-Phenyl-Ethyl)-2-Oxo-N4-(2-Pyridin-2-Yl-Ethyl)-Succinamide	0.740468	1	0	0
S,S'-(1,4-Phenylene-Bis(1,2-Ethanediyl))Bis-Isothiourea	0.164102	0	0	0
Pyridoxamine-5'-Phosphate	0.148417	0	0	0
N-Isopropyl-N'-Hydroxyguanidine	0.107552	0	0	0
1,2-diacyl-sn-glycero-3-phosphoinositol	0.244688	0	0	0
Butyl alcohol	0.639179	1	2	722
Atrazine Glutathione Conjugate	0.15649	0	0	0
Cyclo-Tetrametavanadate	0.0864796	0	0	0
3-Amino-4-Oxybenzyl-2-Butanone	0.28653	0	0	0
Methionine Phosphonate	0.0638385	0	0	0
K-252a	0.418916	0	0	35
3-sulfino-L-alanine	0.154268	0	0	0
2,3-Bis-Benzo[1,3]Dioxol-5-Ylmethyl-Succinic Acid	0.558759	1	0	0
Balanol Analog 8	0.448031	0	0	0
Sulfopyruvate	0.132558	0	0	0
(1s)-1-(9-Deazaadenin-9-Yl)-1,4,5-Trideoxy-1,4-Imino-5-Methylthio-D-Ribitol	0.136339	0	0	0
(R)-Propylene glycol	0.728696	1	0	0
S-Butyryl-Cystein	0.353814	0	0	0
Hydroxy-Phenyl-Acetic Acid 8-Methyl-8-Aza-Bicyclo[3.2.1]Oct-3-Yl Ester	0.467076	0	0	0
5'-O-(N-Ethyl-Sulfamoyl)Adenosine	0.280273	0	0	0
2,5-Xylidine	0.596103	1	0	0
N-Sulfo-Flavin Mononucleotide	0.0728732	0	0	0
Zinc Trihydroxide	0.0374437	0	0	0
Propidium	0.0663689	0	0	9
N,N-Dimethyl-L-Alanine	0.518515	1	0	0
Bromopurine	0.480177	0	0	0
9,10-Deepithio-9,10-Didehydroacanthifolicin	0.834838	1	0	375
1,8-Di-Hydroxy-4-Nitro-Xanthen-9-One	0.251294	0	0	0
2,5-Dideoxy-2,5-Imino-D-Glucitol	0.473301	0	0	0
Co(III)-(Deuteroporphyrin IX)	0.0695691	0	0	0
D-Glutamine	0.685307	1	5	0
Malonic acid	0.763577	1	2	7
Mercury Acetate Ion	0.591327	1	0	0
1-Acetyl-4-(4-{4-[(2-Ethoxyphenyl)Thio]-3-Nitrophenyl}Pyridin-2-Yl)Piperazine	0.145359	0	0	0
Phenylacetaldehyde	0.776113	1	11	6
O-Trifluoromethylphenyl Anthranilic Acid	0.585155	1	0	0
Myristoyl-Coa	0.183029	0	0	3
2'-Deoxyguanosine-5'-Triphosphate	0.406899	0	0	2
Hybrid Between B and C Type Hemes (Protoporphyrin Ixcontaining Fe)	0.306878	0	0	0
Adenosine-5'-Ditungstate	0.361843	0	0	0
D-1,4-dithiothreitol	0.496055	0	0	0
2,4-Dihydroxy-7-(Methyloxy)-2h-1,4-Benzoxazin-3(4h)-One	0.492781	0	0	0
N-Acetyl-D-Galactosamine 6-Sulfate	0.194664	0	0	0
Equilin	0.776879	1	0	15
2',3'-Dideoxyadenosine-5'-Triphosphate	0.4147	0	0	0
(S)-oxalosuccinic acid	0.763577	1	0	0
(7as,12ar,12bs)-1,2,3,4,7a,12,12a,12b-Octahydroindolo[2,3-a]Quinolizin-7(6h)-One	0.660759	1	0	0
Phenylethyl alcohol	0.710891	1	0	2
8-Benzyl-2-Hydroxy-2-(4-Hydroxy-Benzyl)-6-(4-Hydroxy-Phenyl)-2h-Imidazo[1,2-a]Pyrazin-3-One	0.418076	0	0	0
3-(4-Fluorophenyl)-1-Hydroxy-2-(Pyridin-4-Yl)-1h-Pyrrolo[3,2-B]Pyridine	0.326769	0	0	0
Uridine-Diphosphate-N-Acetylgalactosamine	0.798454	1	0	0
4-[(4-Imidazo[1,2-a]Pyridin-3-Ylpyrimidin-2-Yl)Amino]Benzenesulfonamide	0.290909	0	0	0
2-Bromoacetyl Group	0.632597	1	0	0
1,3-Dedimethyl-1,3-Divinyl Heme	0.369342	0	0	0
3-[N-[Benzyloxycarbonyl]-Phenylalaninyl-Amino]-5-Phenyl-Pentane-1-Sulfonylmethylbenzene	0.27752	0	0	0
Malonate Ion	0.234873	0	0	0
(S)-butane-1,3-diol	0.728993	1	0	0
Acetone Cyanohydrin	0.364116	0	10	0
6-(1,1-Dimethylallyl)-2-(1-Hydroxy-1-Methylethyl)-2,3-Dihydro-7h-Furo[3,2-G]Chromen-7-One	0.664655	1	0	0
7-Nitroindazole	0.0696053	0	11	17
Pyridoxine phosphate	0.119562	0	0	0
Hexane-1,6-Diol	0.710891	1	0	2
N-Methyl-N-Propargyl-1(R)-Aminoindan	0.113637	0	0	0
Metanitrophenyl-Alpha-D-Galactoside	0.160218	0	0	0
6,7-Dioxo-5h-8-Ribitylaminolumazine	0.800011	1	0	0
Furoyl-Leucine	0.64315	1	0	0
S-Methylcysteine	0.325704	0	0	0
Dpb-T	0.615315	1	0	0
N-[4-hydroxymethyl-cyclohexan-6-yl-1,2,3-triol]-4,6-dideoxy-4-aminoglucopyranoside	0.506841	1	0	0
3-Cyclohexyl-1-Propylsulfonic Acid	0.143094	0	0	0
AL7089A	0.0828193	0	0	0
4-(Aminosulfonyl)-N-[(2,4,6-Trifluorophenyl)Methyl]-Benzamide	0.173608	0	0	0
2,6-Diamino-(S)-9-[2-(Phosphonomethoxy)Propyl]Purine	0.201711	0	0	0
LY231514 Tetra Glu	0.44892	0	0	0
Taxifolin	0.855986	1	4	43
1,2-Di-N-Pentanoyl-Sn-Glycero-3-Dithiophosphocholine	0.0567795	0	0	0
3,8-Diamino-6-Phenyl-5-[6-[1-[2-[(1,2,3,4-Tetrahydro-9-Acridinyl)Amino]Ethyl]-1h-1,2,3-Triazol-4-Yl]Hexyl]-Phenanthridinium	0.198715	0	0	0
4,5-Dihydroxy-Tetrahydro-Pyran-2-Carboxylic Acid	0.749715	1	0	0
2-deoxy-2-fluoro-尾-D-galactose	0.173153	0	0	0
5'-O-[(L-methionyl)-sulphamoyl]adenosine	0.269926	0	0	0
Immucillin-G	0.268229	0	0	0
1,2-Dihydroxybenzene	0.760973	1	7	49
6-hydroxy-D-norleucine	0.665191	1	0	0
S-Ethylisothiourea	0.100414	0	0	0
L-methionine (R)-S-oxide	0.212272	0	0	0
Glycinamide Ribonucleotide	0.194951	0	0	0
Maltotetraose	0.821994	1	0	1
4-(Methylsulfanyl)-2-Oxobutanoic Acid	0.492986	0	0	0
Laevulinic Acid	0.812927	1	0	0
Quinacrine mustard	0.124987	0	0	0
8-Benzyl-2-Hydroperoxy-2-(4-Hydroxy-Benzyl)-6-(4-Hydroxy-Phenyl)-2h-Imidazo[1,2-a]Pyrazin-3-One	0.2759	0	0	0
Cyclohexane Propionic Acid	0.760397	1	0	0
4-Morpholin-4-Yl-Piperidine-1-Carboxylic Acid [1-(3-Benzenesulfonyl-1-Propyl-Allylcarbamoyl)-2-Phenylethyl]-Amide	0.132616	0	0	0
7-Deazaguanine	0.352541	0	0	0
Hydrolyzed Cephalothin	0.370132	0	0	0
3-Methyl-5-Sulfo-Pyrrolidine-2-Carboxylic Acid	0.118181	0	0	0
2-Ethoxyethanol	0.473399	0	23	63
O-Succinylbenzoate	0.802182	1	0	0
Iodophenyl	0.0990318	0	0	0
(1r)-4-[(1e,3e,5e,7z,9e,11z,13e,15e)-17-Hydroxy-3,7,12,16-Tetramethylheptadeca-1,3,5,7,9,11,13,15-Octaen-1-Yl]-3,5,5-Trimethylcyclohex-3-En-1-Ol	0.427969	0	0	0
Trifluoro-thiamin phosphate	0.0763317	0	0	0
GM6001	0.368035	0	5	0
2'-Deoxyuridine	0.751539	1	0	0
N-Bromoacetyl-Aminoethyl Phosphate	0.0672027	0	0	0
SR11254	0.193325	0	0	0
3-(3,5-Dibromo-4-Hydroxy-Benzoyl)-2-Ethyl-Benzofuran-6-Sulfonic Acid (4-Sulfamoyl-Phenyl)-Amide	0.0693654	0	0	0
4-Oxosebacic Acid	0.802182	1	0	0
Platelet Activating Factor	0.0694245	0	5	0
Orotic Acid	0.425633	0	5	16
Glyceraldehyde-3-Phosphate	0.233993	0	0	2
O2-Sulfo-Glucuronic Acid	0.113374	0	0	0
Ethyl-Trimethyl-Silane	0.480583	0	0	0
Argininosuccinate	0.323541	0	0	0
4-(Acetylamino)-3-Amino Benzoic Acid	0.634291	1	0	0
[4-({[5-Benzyloxy-1-(3-Carbamimidoyl-Benzyl)-1h-Indole-2-Carbonyl]-Amino}-Methyl)-Phenyl]-Trimethyl-Ammonium	0.177263	0	0	0
Dimethylallyl S-Thiolodiphosphate	0.114332	0	0	0
S-(2-Oxo)Pentadecylcoa	0.162241	0	0	0
Porphobilinogen	0.636183	1	3	2
2,6-Dimethyl-7-Octen-2-Ol	0.515289	1	0	0
7-Keto-8-Aminopelargonic Acid	0.530805	1	0	0
[2-Aminomethyl-5-Oxo-4-(4-Oxo-Cyclohexa-2,5-Dienylmethyl)-4,5-Dihydro-Imidazol-1-Yl] -Acetaldehyde	0.438989	0	0	0
(S)-2-(Phosphonoxy)Caproyl-L-Leucyl-P-Nitroanilide	0.0230555	0	0	0
1-(5-Tert-Butyl-2-Methyl-2h-Pyrazol-3-Yl)-3-(4-Chloro-Phenyl)-Urea	0.221737	0	0	0
7,8-Dihydro-7,7-Dimethyl-6-Hydroxypterin	0.374842	0	0	0
Benzoylformic Acid	0.763577	1	0	3
(R)-Mandelic acid	0.763577	1	0	0
Formycin	0.462776	0	0	1
5'-Deoxy-5'-Methylthioadenosine	0.376513	0	0	0
2-Phenylamino-Ethanesulfonic Acid	0.143094	0	0	0
Protoporphyrin	0.544839	1	4	26
2-Amino-3-(4-Amino-1h-Indol-3-Yl)Propanoic Acid	0.619946	1	0	0
2-(2-Hydroxy-Phenyl)-3h-Benzoimidazole-5-Carboxamidine	0.203226	0	0	0
CRA_9334	0.12885	0	0	0
2-Aminopropanedioic Acid	0.612757	1	0	1
3-{2,6,8-trioxo-9-[(2S,3S,4R)-2,3,4,5-tetrahydroxypentyl]-1,2,3,6,8,9-hexahydro-7H-purin-7-Yl}propyl dihydrogen phosphate	0.281029	0	0	0
(2S)-2,3-bis{[(3R,7R)-3,7,11,15-tetramethylhexadecyl]oxy}propyl (2R)-2-hydroxy-3-[(hydroxyphosphinato)oxy]propyl phosphate	0.0870002	0	0	0
(5R,6S,7S,8S)-5-hydroxymethyl-6,7,8-trihydroxy-tetrazolo[1,5-A]piperidine	0.535968	1	0	0
N-[3-(Dimethylamino)Propyl]-2-({[4-({[4-(Formylamino)-1-Methyl-1h-Pyrrol-2-Yl]Carbonyl}Amino)-1-Methyl-1h-Pyrrol-2-Yl]Carbonyl}Amino)-5-Isopropyl-1,3-Thiazole-4-Carboxamide	0.257387	0	0	0
Isoamyl alcohol	0.728993	1	2	2
2-Amino-6-Chloropyrazine	0.430339	0	0	0
5-Hydroxyamino-3-Methyl-Pyrrolidine-2-Carboxylic Acid	0.131946	0	0	0
Arginineamide	0.159647	0	0	0
5,10-Methylene-6-Hydrofolic Acid	0.132926	0	0	0
N3, N4-Dimethylarginine	0.272361	0	0	0
(5s)-5-Iododihydro-2,4(1h,3h)-Pyrimidinedione	0.021491	0	0	0
Prostaglandin B2	0.763617	1	0	0
4,5-Dehydro-D-Glucuronic Acid	0.712898	1	0	0
Palmitoyl-Linoleoyl Phosphatidylcholine	0.0694245	0	0	0
N-(1-Carboxy-3-Phenylpropyl)Phenylalanyl-Alpha-Asparagine	0.403396	0	0	0
4-(1,3,2-Dioxaborolan-2-Yloxy)Butan-1-Aminium	0.0695987	0	0	0
5--Monophosphate-9-Beta-D-Ribofuranosyl Xanthine	0.172169	0	0	0
3,5,6,8-Tetramethyl-N-Methyl Phenanthrolinium	0.265091	0	0	0
Methyl Methylsulfinylmethyl Sulfide	0.139946	0	0	0
beta-D-galactose 6-phosphate	0.141732	0	0	0
4-{2-(4-Fluoro-Benzyl)-6-Methyl-5-[(5-Methyl-Isoxazole-3-Carbonyl)-Amino]-4-Oxo-Heptanoylamino}-5-(2-Oxo-Pyrrolidin-3-Yl)-Pentanoic Acid Ethyl Ester	0.298327	0	0	0
Uridine-5'-Diphosphate-N-Acetylmuramoyl-L-Alanine-D-Glutamate	0.803953	1	0	0
Cyclic GMP	0.502746	1	7	54
1-(5-Carboxypentyl)-5-[(2,6-Dichlorobenzyl)Oxy]-1 H-Indole-2-Carboxylic Acid	0.533502	1	0	0
Alpha-D-Galactose-1-Phosphate	0.141732	0	0	1
2-deoxy-2-fluoro-alpha-D-mannosyl fluoride	0.173153	0	0	0
5,6-Dihydroxy-Nadp	0.16116	0	0	0
1-N-Acetyl-Beta-D-Glucosamine	0.311404	0	0	0
5-(3-Amino-4,4-Dihyroxy-Butylsulfanylmethyl)-Tetrahydro-Furan-2,3,4-Triol	0.317891	0	0	0
Heparin Disaccharide I-S	0.0389033	0	0	0
EM-1745	0.596915	1	0	0
5-Iodo-2'-Deoxyuridine-5'-Monophosphate	0.131243	0	0	0
1-Hydroxyamine-2-Isobutylmalonic Acid	0.328255	0	0	0
Triethylene glycol	0.659782	1	0	0
2-[(3-Hydroxy-2-Methyl-5-Phosphonooxymethyl-Pyridin-4-Ylmethyl)-Imino]-5-Phosphono-Pent-3-Enoic Acid	0.0937154	0	0	0
Carbenoxolone	0.846249	1	5	19
(2s)-2-[(5-Benzofuran-2-Yl-Thiophen-2-Ylmethyl)-(2,4-Dichloro-Benzoyl)-Amino]-3-Phenyl-Propionic Acid	0.382331	0	0	0
Flavin-N7 Protonated-Adenine Dinucleotide	0.398473	0	0	0
Deoxyuridine-5'-Triphosphate	0.439391	0	0	0
(R)-2-Hydroxy-3-Sulfopropanoic Acid	0.132558	0	0	0
2-Aminothiazoline	0.113662	0	0	0
RU83876	0.156614	0	0	0
S-(D-Carboxybutyl)-L-Homocysteine	0.370793	0	0	0
Nadph Dihydro-Nicotinamide-Adenine-Dinucleotidephosphate	0.296644	0	0	0
Allyl-{6-[3-(4-Bromo-Phenyl)-Benzofuran-6-Yloxy]-Hexyl-}-Methyl-Amin	0.0538942	0	0	0
N-Acetyl-Serine	0.648981	1	0	0
Mdl 101,146	0.595982	1	0	0
3,6,9,12,15-Pentaoxaheptadecane	0.52946	1	0	0
Selenocysteine	0.491582	0	0	9
3'-O-N-Octanoyl-a-D-Glucopyranosyl-B-D-Fructofuranoside	0.751912	1	0	0
2-Amino-3-(5-Tert-Butyl-3-(Phosphonomethoxy)-4-Isoxazolyl)Propionic Acid	0.0421895	0	0	0
Monofluorophosphate ion	0.0808837	0	0	0
Nicotinamide-Adenine-Dinucleotide-5-Hydroxy-4-Oxonorvaline	0.140227	0	0	0
N-Hydroxy-4-[(4-Methoxylphenyl)Sulfonyl]-2,2-Dimethyl-Hexahydro-1,4-Thiazepine-3(S)-Carboxamide	0.143271	0	0	0
3-(Benzyloxy)Pyridin-2-Amine	0.675909	1	0	0
Heparin Disaccharide Iii-S	0.0389033	0	0	0
4-{[1-Methyl-5-(2-Methyl-Benzoimidazol-1-Ylmethyl)-1h-Benzoimidazol-2-Ylmethyl]-Amino}-Benzamidine	0.186504	0	0	0
Adenosine-5'-Rp-Alpha-Thio-Triphosphate	0.180349	0	0	0
4-Imidazolmethylene-5-Imidazolone Chromophore	0.477264	0	0	0
Methyl-O3-(Alpha-D-Mannose)-Alpha-D-Mannose	0.714523	1	0	0
LY374571	0.491476	0	0	0
9-Butyl-8-(2,5-Dimethoxy-Benzyl)-9h-Purin-6-Ylamine	0.421004	0	0	0
Bis-Napthyl Beta-Ketophosphonic Acid	0.367484	0	0	0
S-Methyl Thiocysteine Group	0.288798	0	0	0
Aminobenzoic acid	0.629409	1	0	8
2'-Monophosphoadenosine-5'-Diphosphate	0.392146	0	0	0
2-Amino-3-(Diethoxy-Phosphoryloxy)-Propionic Acid	0.473575	0	0	0
1,10-Phenanthroline	0.62824	1	9	82
CRA_10762	0.204959	0	0	0
(1n)-4-N-Butoxyphenylsulfonyl-(2r)-N-Hydroxycarboxamido-(4s)-Methanesulfonylamino-Pyrrolidine	0.139692	0	0	0
N-Acetyl-L-Citrulline	0.550718	1	0	0
3-Aza-2,3-Dihydrogeranyl Diphosphate	0.0589501	0	0	0
Nz-(1-Carboxyethyl)-Lysine	0.530805	1	0	0
2-(2-Hydroxy-1,1-Dihydroxymethyl-Ethylamino)-Ethanesulfonic Acid	0.184657	0	0	0
2,5-Dimethylpyrimidin-4-Amine	0.582736	1	0	0
Adenosine Monotungstate	0.361843	0	0	0
Xylose-Derived Imidazole	0.586059	1	0	0
Myricetin	0.855986	1	5	94
D-gluconhydroximo-1,5-lactam	0.118948	0	0	0
Guanine	0.548159	1	10	11
MMI-175	0.373014	0	0	0
Beta-D-Glucose	0.618841	1	0	0
2'-Deoxyinosine	0.76248	1	0	0
Namn	0.18	0	0	0
(E)-2-Fluoro-P-Hydroxycinnamate	0.089527	0	0	0
D-threo-neopterin	0.563547	1	0	0
Leucine Phosphonic Acid	0.210834	0	0	0
Cyclohexyl-{4-[5-(3,4-Dichlorophenyl)-2-Piperidin-4-Yl-3-Propyl-3h-Imidazol-4-Yl]-Pyrimidin-2-Yl}Amine	0.356288	0	0	0
5-Bromo-N[2-(Dimethylamino)Ethyl]-9-Aminoacridine-4-Carboxamide	0.200682	0	0	0
2-Amino-7-[2-(2-Hydroxy-1-Hydroxymethyl-Ethylamino)-Ethyl]-1,7-Dihydro-Purin-6-One	0.537495	1	0	0
D-Gluco-2,5-Anhydro-1-Deoxy-1-Phosphonohexitol-6-Phosphate	0.141732	0	0	0
Oxiranpseudoglucose	0.260966	0	0	0
3-Hydroxymethyl-5-Aziridinyl-1methyl-2-[1h-Indole-4,7-Dione]-Propanol	0.368415	0	0	0
Methylethylamine	0.338667	0	0	0
O-(2-Acetamido-2-Deoxy-Alpha-D-Galactopyranosyl)-L-Serine	0.395668	0	0	0
6-[N-(4-(Aminomethyl)Phenyl)Carbamyl]-2-Naphthalenecarboxamidine	0.390457	0	0	0
L-Rhamnitol	0.714481	1	0	0
5-Methoxy-1,2-Dimethyl-3-(4-Nitrophenoxymethyl)Indole-4,7-Dione	0.215986	0	0	0
4-Hydroxy-1,2,5-Oxadiazole-3-Carboxylic Acid	0.702273	1	0	0
5-(4-Methoxyphenoxy)-2,4-Quinazolinediamine	0.704539	1	0	0
2-Fluoroaniline	0.336021	0	0	0
1-Deoxy-1-Thio-Heptaethylene Glycol	0.415452	0	0	0
12-Bromododecanoic Acid	0.611845	1	0	0
N-Valeric Acid	0.695708	1	0	1
6-O-Cyclohexylmethyl Guanine	0.715816	1	0	0
(3s)-3-Amino-1-(Cyclopropylamino)Heptane-2,2-Diol	0.245688	0	0	0
(1r,4s)-2-Azabornane	0.180938	0	0	0
2-Acetyl-3-[(4-Amino-2-Methyl-5-Pyrimidinyl)Methyl]-4-Methyl-5-(4,6,6-Trihydroxy-3,5-Dioxa-4,6-Diphosphahex-1-Yl)Thiazolium Inner Salt P,P'-Dioxide	0.0254338	0	0	0
2-(11-{2-[Benzenesulfonyl-(3-Methyl-Butyl)-Amino]-1-Hydroxy-Ethyl}-6,9-Dioxo-2-Oxa-7,10-Diaza-Bicyclo[11.2.2]Heptadeca-1(16),13(17),14-Trien-8-Yl)-Acetamide, Inhibitor 2	0.30919	0	0	0
Tetrahydropyran	0.461874	0	0	0
Hydroxyethylcysteine	0.370793	0	0	0
(3s,8ar)-3-(1h-Imidazol-5-Ylmethyl)Hexahydropyrrolo[1,2-a]Pyrazine-1,4-Dione	0.473278	0	0	0
N-Octyl-2-Hydroxyethyl Sulfoxide	0.222942	0	0	0
2-Ribofuranosyl-3-Iodo-2,3-Dihydro-1h-Pyrazolo[3,4-D]Pyrimidin-4-Ylamine	0.570879	1	0	0
2,4,6-Tribromophenol	0.27344	0	11	18
(R,R)-2,3-Butanediol	0.728696	1	0	0
Ethyl Oxo(Piperidin-1-Yl)Acetate	0.507356	1	0	0
[[4-(Aminomethyl)Phenyl]Amino]Oxo-Acetic Acid,	0.634291	1	0	0
Uridine-5'-Diphosphate-Mannose	0.792613	1	0	0
Methyl-2-S-(Alpha-D-Mannopyranosyl)-2-Thio-Alpha-D-Mannopyranoside	0.452828	0	0	0
Thiopyrophosphate	0.0381912	0	0	0
Geldanamycin	0.113521	0	4	378
Hexadecyl Octanoate	0.695708	1	0	0
Carboxyatractyloside	0.0802659	0	0	0
2,4-Diamino-6-[N-(2',5'-Dimethoxybenzyl)-N-Methylamino]Quinazoline	0.588817	1	0	0
Quinaldic Acid	0.740697	1	0	0
4-(Aminosulfonyl)-N-[(4-Fluorophenyl)Methyl]-Benzamide	0.173608	0	0	0
Trehalose-6-Phosphate	0.228361	0	0	0
Cytidine-5'-Triphosphate	0.476781	0	0	2
RU90395	0.0755335	0	0	0
{[(2,2-Dihydroxy-Ethyl)-(2,3,4,5-Tetrahydroxy-6-Phosphonooxy-Hexyl)-Amino]-Methyl}-Phosphonic Acid	0.0729937	0	0	0
4-(2-Thienyl)Butyric Acid	0.497778	0	0	0
Aminomethylcyclohexane	0.248803	0	0	0
2-{4-[(2s)-2-[({[(1s)-1-Carboxy-2-Phenylethyl]Amino}Carbonyl)Amino]-3-Oxo-3-(Pentylamino)Propyl]Phenoxy}Malonic Acid	0.215177	0	0	0
(5r)-5-Amino-6-Hydroxyhexylcarbamic Acid	0.502538	1	0	0
3-O-Methylfructose in Linear Form	0.763577	1	0	0
2-Butyl-5,6-Dihydro-1h-Imidazo[4,5-D]Pyridazine-4,7-Dione	0.223705	0	0	0
Dioxyselenocysteine	0.154536	0	0	0
Methicillin Acyl-Serine	0.063711	0	0	0
2-Deoxy-2-Amino Glucitol-6-Phosphate	0.210834	0	0	0
Glutamine hydroxamate	0.359365	0	0	0
3,8,9,10-Tetrahydroxy-7-Hydroxymethyl-6-Oxa-1,3-Diaza-Spiro[4.5]Decane-2,4-Dione	0.216637	0	0	0
N-Tridecanoic Acid	0.695708	1	0	0
3-(1h-Indol-3-Yl)-2-[4-(4-Phenyl-Piperidin-1-Yl)-Benzenesulfonylamino]-Propionic Acid	0.370307	0	0	0
2-Benzo[1,3]Dioxol-5-Ylmethyl-3-Benzyl-Succinic Acid	0.558759	1	0	0
B-nonylglucoside	0.621606	1	0	0
Thymidine-5'-Triphosphate	0.439391	0	0	0
Trihydroxyantimonite(Iii)	0.159252	0	0	0
5-(6-Amino-9h-Purin-9-Yl)-4-Hydroxytetrahydrofuran-3-Yl Dihydrogen Phosphate	0.392146	0	0	0
Fluoresceinylthioureido	0.135445	0	0	0
Aracytidine 5'-monophosphate	0.289102	0	0	0
Undecyl-Phosphinic Acid Butyl Ester	0.273136	0	0	0
S-(2,4-dinitrophenyl)glutathione	0.177042	0	0	3
4-Guanidinobenzoic Acid	0.290208	0	0	0
Hydrogenobyrinic Acid	0.16924	0	0	0
S-Methyl Phosphocysteine	0.114503	0	0	0
Thiocoumarin	0.161923	0	0	0
2-(2-Hydroxy-Phenyl)-1h-Indole-5-Carboxamidine	0.203226	0	0	0
Benzylamine	0.596103	1	0	2
Methoxy arachidonyl fluorophosphonate	0.237886	0	0	0
4-[3-Oxo-3-(5,5,8,8-Tetramethyl-5,6,7,8-Tetrahydro-Naphthalen-2-Yl)-Propenyl]-Benzoic Acid	0.807064	1	0	0
L-methionine (S)-S-oxide	0.212272	0	0	0
12-Phenylheme	0.0709808	0	0	0
4,6-dideoxy-4-amino-beta-D-glucopyranoside	0.457457	0	0	0
D-Glycero-D-Mannopyranose-7-Phosphate	0.141732	0	0	0
Nojirimycine Tetrazole	0.535968	1	0	0
6-Hydroxy-7,8-Dihydro Purine Nucleoside	0.416984	0	0	0
6-[N-(1-Isopropyl-3,4-Dihydro-7-Isoquinolinyl)Carbamyl]-2-Naphthalenecarboxamidine	0.355746	0	0	0
Bmsc-0013	0.362169	0	0	0
Deoxyguanidinoproclavaminic acid	0.190753	0	0	0
[Cyclohexylethyl]-[[[[4-[2-Methyl-1-Imidazolyl-Butyl]Phenyl]Acetyl]-Seryl]-Lysinyl]-Amine	0.335325	0	0	0
(R)-N-(3-Indol-1-Yl-2-Methyl-Propyl)-4-Sulfamoyl-Benzamide	0.22907	0	0	0
(S)-4-bromo-3-hydroxy-3-methylbutyl diphosphate	0.122543	0	0	0
N-Benzylformamide	0.637398	1	0	0
Phosphonothreonine	0.202116	0	0	0
Etheno-Nad	0.214741	0	0	0
Cytidine 5'-Diphosphoglycerol	0.414679	0	0	0
Cytidine-5'-Monophosphate-5-N-Acetylneuraminic Acid	0.712969	1	0	0
2-Hydroxyethyl Disulfide	0.474003	0	0	3
1-(2-Ethanone)-2-Hydroxy-2-(1-Amino-2-Methyl-2-Ethanol)-4-(2-Dimethyl)Ethane-Imidazoline-5-One;Chromophore (Thr-Leu-Gly)	0.438989	0	0	0
9-Methylguanine	0.668587	1	0	0
(Diaminomethyl-Methyl-Amino)-Acetic Acid	0.379548	0	0	0
4-[4-(1-Amino-1-Methylethyl)Phenyl]-5-Chloro-N-[4-(2-Morpholin-4-Ylethyl)Phenyl]Pyrimidin-2-Amine	0.189315	0	0	0
Ghavamiol	0.0729046	0	0	0
Hydantocidin-5'-Phosphate	0.0851818	0	0	0
Alpha-Hydroxy-Beta-Phenyl-Propionic Acid	0.763577	1	0	0
9-(4-hydroxybutyl)-N2-phenylguanine	0.619894	1	0	0
1-Deoxy-D-xylulose 5-phosphate	0.233993	0	0	0
L-Alpha-Glycerophosphorylserine	0.28957	0	0	0
Carba-Nicotinamide-Adenine-Dinucleotide	0.146308	0	0	0
Dinor-N(Omega)-Hydroxy-L-Arginine	0.122599	0	0	0
6-(Dihydroxy-Isobutyl)-Thymine	0.309417	0	0	0
N~2~-Succinylarginine	0.335315	0	0	0
8-Hydroxy-2'-Deoxyguanosine	0.541618	1	10	15
4-(Carboxyvin-2-Yl)Phenylboronic Acid	0.12168	0	0	0
[3-(1-Benzyl-3-Carbamoylmethyl-2-Methyl-1h-Indol-5-Yloxy)-Propyl-]-Phosphonic Acid	0.169283	0	0	0
N-(R-Carboxy-Ethyl)-Alpha-(S)-(2-Phenylethyl)	0.451226	0	0	0
2,6,8-Trimethyl-3-Amino-9-Benzyl-9-Methoxynonanoic Acid	0.530805	1	0	0
4-Hydroxy-3-[(1s)-3-Oxo-1-Phenylbutyl]-2h-Chromen-2-One	0.843028	1	0	0
Isopentyl Pyrophosphate	0.289172	0	0	0
Farnesol	0.665497	1	12	114
'5'-O-(N-(L-Prolyl)-Sulfamoyl)Adenosine	0.669328	1	0	0
2-Hydroxy-5-({1-[(2-Naphthyloxy)Methyl]-3-Oxoprop-1-Enyl}Amino)Tyrosine	0.613839	1	0	0
1,6-Fructose Diphosphate (Linear Form)	0.233993	0	0	0
(2Z)-3-{[Oxido(oxo)phosphoranyl]oxy}-2-phenylacrylate	0.165848	0	0	0
3-Phosphoglycerol	0.227897	0	0	0
O5'-(4-(3-{2-[2-((R)-3-Hydroxy-4-(Trimethylammonio)-1-Oxo-Butyl)Sulfanyl-Ethylcarbamoyl]-Ethylcarbamoyl}-(R)-3-Hydroxy-2,2-Dimethyl-Propyl)-1-Hydroxy-3-Oxido-1,3-Dioxo-2,4-Dioxa-1,3-Diphosphabut-1-Yl) 3'-Phospho-Adenosine	0.0727199	0	0	0
D-Glutamic Acid	0.665191	1	0	0
N-Acetylalanine	0.648981	1	0	0
Indirubin-5-Sulphonate	0.424808	0	0	0
Ditiocarb	0.0671277	0	22	60
2,5,7-Trihydroxynaphthoquinone	0.803422	1	0	0
Phosphonopyruvate	0.233993	0	0	0
2-aminooxyethyl-[[(2R,3S,4R,5R)-5-(6-aminopurin-9-yl)-3,4-dihydroxy-tetrahydrofuran-2-yl]methyl]-methyl-sulfonium	0.0866259	0	0	0
2',3'-O-{4-[Hydroxy(oxido)-位5-azanylidene]-2,6-dinitro-2,5-cyclohexadiene-1,1-diyl}adenosine 5'-(tetrahydrogen triphosphate)	0.0768826	0	0	0
D-galactohydroximo-1,5-lactam	0.118948	0	0	0
CRA_10655	0.173671	0	0	0
Cyclic adenosine monophosphate	0.641554	1	0	271
Tetrazolyl Histidine	0.439944	0	0	0
5-N-Acetyl-4-Amino-6-Diethylcarboxamide-4,5-Dihydro-2h-Pyran-2-Carboxylic Acid	0.0999262	0	0	0
Isobutyric acid	0.776113	1	0	1
2,4,6-Triaminoquinazoline	0.675163	1	0	0
2-Allylphenol	0.760973	1	0	6
Aminodi(Ethyloxy)Ethylaminocarbonylbenzenesulfonamide	0.232456	0	0	0
D-glyceraldehyde	0.763577	1	0	0
2-Hydroxy-5-({1-[(4-Methylphenoxy)Methyl]-3-Oxoprop-1-Enyl}Amino)-L-Tyrosine	0.598423	1	0	0
N-[4-(2-Methylimidazo[1,2-a]Pyridin-3-Yl)-2-Pyrimidinyl]Acetamide	0.82851	1	0	0
(10S)-10-Formyl-5,8,10-Trideazafolic Acid	0.446805	0	0	0
4-Hydroxybutan-1-Aminium	0.248803	0	0	0
(4s)-5-Fluoro-L-Leucine	0.541277	1	0	0
Pyrrole-2-Carboxylate	0.62078	1	0	0
N-(6-{[3-(4-Bromophenyl)-1,2-Benzisothiazol-6-Yl]Oxy}Hexyl)-N-Methylprop-2-En-1-Amine	0.0432613	0	0	0
Fexaramine	0.692913	1	0	0
Guanosine-5'-Diphosphate-Rhamnose	0.502746	1	0	0
D-glucitol 6-phosphate	0.227897	0	0	0
3'-O-Acetylthymidine-5'-Diphosphate	0.447921	0	0	0
8-(2-Chloro-3,4,5-Trimethoxy-Benzyl)-2-Fluoro-9-Pent-4-Ylnyl-9h-Purin-6-Ylamine	0.223981	0	0	0
6-[N-(4-Ethyl-1,2,3,4-Tetrahydro-6-Isoquinolinyl)Carbamyl]-2-Naphthalenecarboxamidine	0.140988	0	0	0
Geranyl Diphosphate	0.194827	0	0	0
Glutathionylspermidine Disulfide	0.271426	0	0	0
Sulfoquinovose-Uridine-C1,5'-Diphosphate	0.6323	1	0	0
SP4160	0.250058	0	0	0
D-Phenylalanine	0.629409	1	0	0
Phosphoramidon	0.203486	0	5	16
N-(3-Phenyl-2-Sulfanylpropanoyl)Phenylalanylalanine	0.62727	1	0	0
6-(Octahydro-1h-Indol-1-Ylmethyl)Decahydroquinazoline-2,4-Diamine	0.400194	0	0	0
[(1S)-1-acetamido-2-(4-chlorophenyl)ethyl]-[(2S)-2-amino-3-hydroxy-3-oxo-propoxy]-dihydroxy-boron	0.0199187	0	0	0
Beta-D-Fructopyranose	0.618841	1	0	0
Quinonoid 7,8-Tetrahydrobiopterin	0.366897	0	0	0
Hexanoyl-CoA	0.183029	0	0	1
4-Dimethylamino-N-(6-Hydroxycarbamoyethyl)Benzamide-N-Hydroxy-7-(4-Dimethyla Minobenzoyl)Aminoheptanamide	0.266909	0	0	0
8-Hydroxy-4-(1-Hydroxyethyl)Quinoline-2-Carboxylic Acid	0.764564	1	0	0
PD173955	0.637268	1	0	0
2',3'-Dehydro-2',3'-Deoxy-Thymidine 5'-Diphosphate	0.439391	0	0	0
PD150606	0.129343	0	12	0
2-Amino-6-Oxo-Hexanoic Acid	0.665191	1	0	0
BV4	0.0600566	0	0	0
2'-Deoxycytidine-2'-Deoxyadenosine-3',5'-Monophosphate	0.452036	0	0	0
BV2	0.0801502	0	0	0
F-Loop of Vitamin B12	0.26567	0	0	0
Mesoheme	0.0709808	0	0	0
Glycyl-L-Alpha-Amino-Epsilon-Pimelyl-D-Alanyl-D-Alanine	0.448417	0	0	0
Acrylic Acid	0.776113	1	0	9
Pentaglyme	0.62531	1	0	0
5-[2,3-Dichloro-4-(5-{1-[2-(2-Guanidino-4-Methyl-Pentanoylamino)-Acetyl]-Piperidin-4-Yl}-1-Methyl-1h-Pyrazol-3-Yl)-Phenoxymethyl]-Furan-2-Carboxylic Acid	0.250058	0	0	0
D-(L-a-Aminoadipoyl)-L-Cysteinyl-D-Isodehydrovaline	0.26707	0	0	0
N6-(2,5-Dimethoxy-Benzyl)-N6-Methyl-Pyrido[2,3-D]Pyrimidine-2,4,6-Triamine	0.588817	1	0	0
4-(Hydroxymethyl)Benzamidine	0.384162	0	0	0
4,7-Dimethyl-[1,10]Phenanthroline	0.62824	1	0	0
Colforsin	0.83291	1	14	0
Moxalactam Derivative	0.376624	0	0	0
Se-Ethyl-Isoselenourea	0.205311	0	0	0
Abequose	0.522762	1	0	0
5,6-Dimethylbenzimidazole	0.529704	1	0	0
Carbaphosphonate	0.143608	0	0	0
7,8-Dihydroxy-1-Methoxy-3-Methyl-10-Oxo-4,10-Dihydro-1h,3h-Pyrano[4,3-B]Chromene-9-Carboxylic Acid	0.843028	1	0	0
2'-Deoxycytidine	0.762199	1	0	3
Bulgecin A	0.0268316	0	0	0
Alpha,Beta-Methyleneadenosine-5'-Triphosphate	0.13051	0	0	0
[2(R,S)-2-Sulfanylheptanoyl]-Phe-Ala	0.294354	0	0	0
N-Alpha-Acetyl-3,5-Diiodotyrosylglycine	0.157152	0	0	0
2,6-Diamino-8-Propylsulfanylmethyl-3h-Quinazoline-4-One	0.191065	0	0	0
Oseltamivir acid	0.358149	0	0	0
4-Hydroxyphenylglycine	0.652245	1	0	0
AL7182	0.180259	0	0	0
1-Amino-6-Cyclohex-3-Enylmethyloxypurine	0.715816	1	0	0
2-Deoxy-Glucose-6-Phosphate	0.141732	0	0	0
2-Butanol	0.604272	1	0	5
Adenosine Phosphonoacetic Acid	0.406899	0	0	0
N-Acetyl-P-Nitrophenylserinol	0.123873	0	0	0
4-Hydroxy-L-Threonine-5-Monophosphate	0.202116	0	0	0
N-(2,3,4,5,6-Pentaflouro-Benzyl)-4-Sulfamoyl-Benzamide	0.173608	0	0	0
Balanol Analog 1	0.621776	1	0	0
Decylamine-N,N-Dimethyl-N-Oxide	0.0978951	0	0	0
1(R)-1-Acetamido-2-(3-Carboxyphenyl)Ethyl Boronic Acid	0.0975549	0	0	0
Compound 19	0.154218	0	0	0
FR117016	0.103068	0	0	0
1-(N-Imidazolyl)-2-Hydroxy-2-(2,3-Dichlorophenyl)Octane	0.043329	0	0	0
Ethyl Dimethyl Ammonio Propane Sulfonate	0.0496767	0	0	0
Bromo-Dodecanol	0.549818	1	0	0
Sp7343-Sp7964	0.309462	0	0	0
Latrunculin A	0.209677	0	2	10
2-(Oxalyl-Amino)-Benzoic Acid	0.648981	1	0	0
Aminophosphonic Acid-Guanylate Ester	0.260868	0	0	0
Homoserine Lactone	0.576795	1	0	0
(2r)-2-{[Formyl(Hydroxy)Amino]Methyl}Hexanoic Acid	0.174217	0	0	0
Phenylferricrocin-Iron	0.0834713	0	0	0
4,4'-Biphenyldiboronic Acid	0.356801	0	0	0
1-[3,3-Dimethyl-2-(2-Methylamino-Propionylamino)-Butyryl]-Pyrrolidine-2-Carboxylic Acid(1,2,3,4-Tetrahydro-Naphthalen-1-Yl)-Amide	0.734666	1	0	0
Inhibitor Bea403	0.135359	0	0	0
L-xylitol 5-phosphate	0.227897	0	0	0
4-nitrophenyl-beta-D-galactoside	0.160218	0	0	0
Cibacron Blue	0.12436	0	0	0
N-[O-Phosphono-Pyridoxyl]-Isoleucine	0.0902965	0	0	0
9-Hydroxy-8-Methoxy-6-Nitro-Phenanthrol[3,4-D][1,3]Dioxole-5-Carboxylic Acid	0.0734834	0	0	0
Oxaloacetate Ion	0.234873	0	0	0
4-methylumbelliferyl 伪-D-glucoside	0.843028	1	0	0
Fumagillin	0.740757	1	3	6
Heptanamide	0.358316	0	0	0
[[N-(Benzyloxycarbonyl)Amino]Methyl]Phosphate	0.0571606	0	0	0
N-Dodecyl-N,N-Dimethyl-3-Ammonio-1-Propanesulfonate	0.0229197	0	0	0
N-Omega-Propyl-L-Arginine	0.133423	0	0	0
3,4-Epoxybutyl-Alpha-D-Glucopyranoside	0.670894	1	0	0
Nitrosoethane	0.466632	0	0	0
N-(5-Cyclopropyl-1h-Pyrazol-3-Yl)Benzamide	0.659793	1	0	0
(3-Carboxy-2-(R)-Hydroxy-Propyl)-Trimethyl-Ammonium	0.143075	0	0	0
3-Amino-3-Oxopropanoic Acid	0.634291	1	0	0
Trichloroacetaldehyde	0.434383	0	4	3
{[2-(1h-1,2,3-Benzotriazol-1-Yl)-2-(3,4-Difluorophenyl)Propane-1,3-Diyl]Bis[4,1-Phenylene(Difluoromethylene)]}Bis(Phosphonic Acid)	0.108709	0	0	0
L-[(N-Hydroxyamino)Carbonyl]Phenylalanine	0.161779	0	0	0
6-Hydroxy-Flavin-Adenine Dinucleotide	0.712106	1	0	0
D-Aspartic Acid	0.612757	1	0	0
LY-294002	0.727087	1	18	441
Glucosamine 6-Phosphate	0.131414	0	0	12
2,4-Dinitrophenyl 2-Deoxy-2-Fluoro-Beta-D-Allopyranoside	0.0496903	0	0	0
Filaminast	0.477424	0	0	0
Adenosine-5'-Diphosphate-2',3'-Vanadate	0.361843	0	0	0
Novo Nordisk a/S Compound	0.180814	0	0	0
2-Amino-4-(Hydroxymethyl-Phosphinyl)Butanoic Acid	0.235514	0	0	9
1-Butane Boronic Acid	0.195606	0	0	0
(1R,2S)-2-Phenylcyclopropanaminium	0.268337	0	0	0
(C8-R)-Hydantocidin 5'-Phosphate	0.0561101	0	0	0
Je-2147, Ag1776, Kni-764	0.111923	0	0	0
RB106	0.664922	1	0	0
4-Deoxy-Alpha-D-Glucose	0.618841	1	0	0
1-Methylimidazole	0.190734	0	0	1
(4ar,6s,8ar)-11-[8-(1,3-Dioxo-1,3-Dihydro-2h-Isoindol-2-Yl)Octyl]-6-Hydroxy-3-Methoxy-5,6,9,10-Tetrahydro-4ah-[1]Benzofuro[3a,3,2-Ef][2]Benzazepin-11-Ium	0.0644479	0	0	0
4-(2-Oxo-Hexahydro-Thieno[3,4-D]Imidazol-4-Yl)-Butyricacid	0.221735	0	0	0
(4-Hydroxymaltosephenyl)Glycine	0.667995	1	0	0
2-[3-(2-Hydroxy-1,1-Dihydroxymethyl-Ethylamino)-Propylamino]-2-Hydroxymethyl-Propane-1,3-Diol	0.407328	0	0	0
D-naphthyl-1-acetamido boronic acid alanine	0.0252209	0	0	0
2-Deoxy-2-Aminogalactose	0.457457	0	0	0
Cyanamide	0.596103	1	15	30
Dinitrophenylene	0.178631	0	0	0
2,8-bis[oxido(oxo)vanadio]-1,1,1,3,5,5,7,7,9,9,9-undecaoxopentavanadoxane-2,8-diium	0.156947	0	0	0
Inhibitor Bea428	0.481815	0	0	0
5'-O-(N-(L-Cysteinyl)-Sulfamoyl)Adenosine	0.652843	1	0	0
3-Methylphenylalanine	0.629409	1	0	0
Undecyl-Beta-D-Maltopyranoside	0.657157	1	0	0
2,3-Didehydroalanine	0.602968	1	0	0
S-{2-[Amino(Dihydroxy)-Lambda~4~-Sulfanyl]Ethyl}-D-Cysteine	0.19439	0	0	0
NU1025	0.813469	1	0	0
Glycocholic acid	0.153152	0	11	8
(4S,5S)-1,2-dithiane-4,5-diol	0.365561	0	0	0
Pantoyl Adenylate	0.590633	1	0	0
O1-Pentyl-Mannose	0.621606	1	0	0
6-Aminohexyl-Uridine-C1,5'-Diphosphate	0.593466	1	0	0
Hydroxyaminovaline	0.324109	0	0	0
N-(M-Trifluoromethylphenyl) Phenoxazine-4,6-Dicarboxylic Acid	0.433043	0	0	0
4-Oxoretinol	0.589389	1	0	23
3-Deoxy-D-Glucosamine	0.457457	0	0	0
XV638	0.52287	1	0	0
(2r,3r,4r,5r)-3,4-Dihydroxy-N,N'-Bis[(1s,2r)-2-Hydroxy-2,3-Dihydro-1h-Inden-1-Yl]-2,5-Bis(2-Phenylethyl)Hexanediamide	0.604715	1	0	0
6-[N-(1-Isopropyl-1,2,3,4-Tetrahydro-7-Isoquinolinyl)Carbamyl]-2-Naphthalenecarboxamidine	0.355746	0	0	0
Mercaptocarboxylate Inhibitor	0.244262	0	0	0
Pentyl Trihydrogen Diphosphate	0.219768	0	0	0
Resveratrol	0.82055	1	290	0
2,3,-Dihydroxybenzoylserine	0.686664	1	0	0
4-{2,6,8-Trioxo-9-[(2S,3R,4R)-2,3,4,5-Tetrahydroxypentyl]-1,2,3,6,8,9-Hexahydro-7h-Purin-7-Yl}Butyl Dihydrogen Phosphate	0.274099	0	0	0
Sorbinil	0.24505	0	2	0
Acetylamino-Acetic Acid	0.512853	1	0	0
3'-Uridinemonophosphate	0.447921	0	0	0
Compound 18	0.154218	0	0	0
7-Methyl-Guanosine-5'-Triphosphate	0.13952	0	0	0
Cellotetraose	0.714523	1	0	0
C-(1-Hydrogyl-Beta-D-Glucopyranosyl) Formamide	0.1838	0	0	0
Alpha-D-Glucopyranosyl-2-Carboxylic Acid Amide	0.1838	0	0	0
4-Iodopyrazole	0.0627122	0	0	0
4-O-methyl-beta-D-glucuronic acid	0.749715	1	0	0
4-Oxo-2-Phenylmethanesulfonyl-Octahydro-Pyrrolo[1,2-a]Pyrazine-6-Carboxylic Acid [1-(N-Hydroxycarbamimidoyl)-Piperidin-4-Ylmethyl]-Amide	0.199248	0	0	0
Delta-2-Albomycin A1	0.0618454	0	0	0
2-Amino-4-(4-Amino-Cyclohexa-2,5-Dienyl)-Butyric Acid	0.608589	1	0	0
2-Phosphoglycolic Acid	0.233993	0	0	0
N-Butyl-N'-Hydroxyguanidine	0.0407715	0	0	0
7-Hydroxy-2-Oxo-Chromene-3-Carboxylic Acid Ethyl Ester	0.771759	1	0	0
SD146	0.479389	0	0	0
4-Methylthio-Alpha-D-Mannose	0.34931	0	0	0
Ethylmercurithiosalicylic acid	0.34843	0	0	0
Nicotinamide Adenine Dinucleotide Acetone Adduct	0.140227	0	0	0
Purvalanol	0.414134	0	0	0
4-Deoxy-D-Mannuronic Acid	0.712898	1	0	0
2-Amino-3-Oxo-4-Sulfo-Butyric Acid	0.154268	0	0	0
Acetamide	0.650545	1	3	2
Adenosine-5'-Pentaphosphate	0.392146	0	0	0
3-Indolebutyric Acid	0.635428	1	0	6
CD564	0.807064	1	0	0
Kifunensine	0.677351	1	0	0
beta-D-galactopyranosyl-(1->4)-beta-D-galactopyranose	0.714523	1	0	0
RPR131247	0.129398	0	0	0
Uridine	0.751539	1	16	16
Phthalic Acid	0.763577	1	3	22
N-(R-Carboxy-Ethyl)-Alpha-(S)-(2-Phenylethyl)Glycyl-L-Arginine-N-Phenylamide	0.106586	0	0	0
Pyromellitic Acid	0.763577	1	0	0
S-(Methylmercury)-L-Cysteine	0.202818	0	0	0
Glycocyamine	0.290208	0	0	0
Tosyl-D-Proline	0.414419	0	0	0
Selenoinosine	0.562864	1	0	0
9-Butyl-8-(3,4,5-Trimethoxybenzyl)-9h-Purin-6-Amine	0.554192	1	0	0
1-3 Sugar Ring of Pentamannosyl 6-Phosphate	0.228361	0	0	0
Pyroquilon	0.755803	1	0	0
Pyrazole	0.196236	0	4	238
Indolylpropionic Acid	0.635428	1	0	0
4-Methylumbelliferyl Chitobiose	0.555685	1	0	0
1,6-Di-O-Phosphono-D-Allitol	0.227897	0	0	0
S-Mercaptocysteine	0.163728	0	0	0
RU79072	0.220598	0	0	0
5-Mercapto-2-Nitro-Benzoic Acid	0.175758	0	0	0
R-9-(2-hydroxypropyl)adenine	0.603801	1	0	0
(3r)-3-{[(Benzyloxy)Carbonyl]Amino}-2-Oxo-4-Phenylbutane-1-Diazonium	0.175948	0	0	0
3-Hydroxy-Myristic Acid	0.741048	1	0	0
Tert-Butyloxycarbonyl Group	0.556447	1	0	0
7-Alpha-D-Ribofuranosyl-2-Aminopurine-5'-Phosphate	0.301479	0	0	0
Sucrose	0.618841	1	16	78
(3-Chloro-4-Propoxy-Phenyl)-Acetic Acid	0.397667	0	0	0
1,3-Propandiol	0.710891	1	0	0
1-Hexadecanosulfonic Acid	0.0690487	0	0	0
Diundecyl Phosphatidyl Choline	0.0403574	0	0	0
2,5-Anhydroglucitol-1,6-Biphosphate	0.141732	0	0	0
Dodecane-Trimethylamine	0.0978951	0	0	0
Beta-3-Cysteine	0.449392	0	0	0
4-{(Z)-[2-[3-(Methylsulfanyl)Propanoyl]-5-Oxo-1-(2-Oxoethyl)-1,5-Dihydro-4h-Imidazol-4-Ylidene]Methyl}Benzenolate	0.0435999	0	0	0
4'-Deoxy-4'-Acetylyamino-Pyridoxal-5'-Phosphate	0.14241	0	0	0
N-[4-(2-{2-[3-(2-Bromo-Acetylamino)-Propionylamino]-3-Hydroxy-Propionylamino}-Ethyl)-Phenyl]-Oxalamic Acid	0.38395	0	0	0
N-[2(S)-Cyclopentyl-1(R)-Hydroxy-3(R)Methyl]-5-[(2(S)-Tertiary-Butylamino-Carbonyl)-4-(N1-(2)-(N-Methylpiperazinyl)-3-Chloro-Pyrazinyl-5-Carbonyl)-Piperazino]-4(S)-Hydroxy-2(R)-Phenylmethyl-Pentanamide	0.118073	0	0	0
2-Anhydro-3-Fluoro-Quinic Acid	0.165496	0	0	0
N-Acetylmannosaminitol	0.440535	0	0	0
(S)-acetoin	0.776113	1	0	0
Pregnenolone	0.776879	1	0	31
Phenyl-Uridine-5'-Diphosphate	0.792613	1	0	0
Deglucobalhimycin	0.0522719	0	0	0
Isochorismic Acid	0.209949	0	0	0
N-[5'-O-Phosphono-Ribofuranosyl]-2-[2-Hydroxy-2-[4-[Glutamic Acid]-N-Carbonylphenyl]-3-[2-Amino-4-Hydroxy-Quinazolin-6-Yl]-Propanylamino]-Acetamide	0.32931	0	0	0
P-Anisic Acid	0.792884	1	0	0
9-Deazainosine	0.665535	1	0	0
3-Nitrophenylboronic Acid	0.0309176	0	0	0
Alpha-Methylene Adenosine Monophosphate	0.403872	0	0	0
N-[2-(1-Maleimidyl)Ethyl]-7-Diethylaminocoumarin-3-Carboxamide	0.479403	0	0	0
5-Hydroxymethylene-6-Hydrofolic Acid	0.232735	0	0	0
2,3-Anhydro-quinic acid	0.580784	1	0	0
5-Aminocarbonyl-3-Nitrophenyl-Alpha-D-Galactopyranose	0.0894746	0	0	0
3-Phenyl-1,2-Propandiol	0.728696	1	0	0
A-98881	0.317124	0	0	0
Uracil arabinose-3'-phosphate	0.447921	0	0	0
2-Methoxyethanol	0.571425	1	18	306
3-deoxy-D-lyxo-hexonic acid	0.763577	1	0	0
Trifluorofurnesyl Diphosphate	0.0487562	0	0	0
Brodimoprim-4,6-Dicarboxylate	0.118773	0	0	0
N-(2-Acetamido)Iminodiacetic Acid	0.520245	1	0	0
Diethylphosphono Group	0.231825	0	0	0
(2s,4r)-1-Acetyl-N-[(1s)-4-[(Aminoiminomethyl)Amino]-1-(2-Benzothiazolylcarbonyl)Butyl]-4-Hydroxy-2-Pyrrolidinecarboxamide	0.142471	0	0	0
2-Acetamido-2-Deoxy-D-Glucono-1,5-Lactone	0.664216	1	0	0
3'-Deazo-Thiamin Diphosphate	0.0175247	0	0	0
7-(1-Methyl-1,2,3-Triazol-4-Yl)-6-Formyl-2,7-Dihydro-[1,4]Thiazepine-3-Carboxylic Acid, Brl42715, C6-(N1-Methyl-1,2,3-Triazolylmethylene)Penem	0.157447	0	0	0
5-Exo-Hydroxycamphor	0.549777	1	0	0
Iodo-Willardiine	0.433078	0	0	0
Mono-[3,4-Dihydroxy-5-(5-Methyl-Benzoimidazol-1-Yl)-Tetrahydor-Furan-2-Ylmethyl] Ester	0.268939	0	0	0
1-Azepan-1-Yl-2-Phenyl-2-(4-Thioxo-1,4-Dihydro-Pyrazolo[3,4-D]Pyrimidin-5-Yl)Ethanone Adduct	0.0101566	0	0	0
Canaline	0.338525	0	0	0
Para-Bromobenzyl Alcohol	0.285466	0	0	0
Phosphonoacetic Acid	0.233993	0	0	0
N-Pyridoxyl-Glycine-5-Monophosphate	0.16696	0	0	0
Methylphosphonic Acid Ester Group	0.350651	0	0	0
7-(1,1-Dioxo-1h-Benzo[D]Isothiazol-3-Yloxymethyl)-2-(Oxalyl-Amino)-4,7-Dihydro-5h-Thieno[2,3-C]Pyran-3-Carboxylic Acid	0.502782	1	0	0
5-Fluorolevulinic Acid	0.668234	1	0	0
4-(Acetylamino)-3-[(Aminoacetyl)Amino]Benzoic Acid	0.20062	0	0	0
FR236913	0.587961	1	0	0
Dihydrogenphosphate	0.0571528	0	0	0
Siroheme	0.279902	0	0	0
[4-(2-Amino-4-Methyl-Thiazol-5-Yl)-Pyrimidin-2-Yl]-(3-Nitro-Phenyl)-Amine	0.184365	0	0	0
IDD552	0.517945	1	0	0
Alpha-D-Glucose 1,6-Bisphosphate	0.141732	0	0	0
Guanosine 5'-Diphosphate 2':3'-Cyclic Monophosphate	0.301479	0	0	0
O4-Sulfonylgalactose	0.0532697	0	0	0
3,4-Dihydro-2h-Pyrrolium-5-Carboxylate	0.166796	0	0	0
2,4-Dihydroxybenzoic Acid	0.792884	1	0	0
4-(1,3-Benzodioxol-5-Yl)-5-(5-Ethyl-2,4-Dihydroxyphenyl)-2h-Pyrazole-3-Carboxylic Acid	0.268834	0	0	0
[(2-Ethoxy-1-Naphthoyl)Amino]Methylboronic Acid	0.0475582	0	0	0
9-amino-n-[3-(dimethylamino)propyl]acridine-4-carboxamide	0.329614	0	0	0
alpha-D-glucose-1-phosphate	0.141732	0	0	2
S-Adenosyl-1,8-Diamino-3-Thiooctane	0.353506	0	0	0
Methylphosphinic Acid	0.362957	0	0	0
L-thioproline	0.0939706	0	0	0
(2s,3r)-1-Amino-2-Methylbutane-2,3-Diol	0.20657	0	0	0
{4-[3-(6,7-Diethoxy-Quinazolin-4-Ylamino)-Phenyl]-Thiazol-2-Yl}-Methanol	0.425592	0	0	0
N-Pyridoxyl-1-Amino-Cyclopropanecarboxylic Acid-5-Monophosphate	0.224617	0	0	0
(1-Tert-Butyl-5-Hydroxy-1h-Pyrazol-4-Yl)-(6-Methanesulfonyl-4'-Methoxy-2-Methyl-Biphenyl-3-Yl)-Methanone	0.501597	1	0	0
Thiocamphor	0.380034	0	0	0
Domoic Acid	0.38259	0	10	143
D-Proline	0.565402	1	0	0
Aetiocholanolone	0.781741	1	0	3
N-(3-Propylcarbamoyloxirane-2-Carbonyl)-Isoleucyl-Proline	0.598434	1	0	7
Methyl-Carbamic Acid Ethyl Ester	0.429864	0	0	0
Guanosine	0.541618	1	0	14
3-(4-Benzenesulfonyl-Thiophene-2-Sulfonylamino)-Phenylboronic Acid	0.0549731	0	0	0
Soraphen A	0.877397	1	0	0
Calyculin A	0.0909956	0	0	116
4-(Aminosulfonyl)-N-[(3,4,5-Trifluorophenyl)Methyl]-Benzamide	0.173608	0	0	0
Gluco-Phenylimidazole	0.743411	1	0	0
Biliverdin Ix Gamma Chromophore	0.327917	0	0	0
Glucosamine 4-Phosphate	0.131414	0	0	0
Dansylamide	0.16157	0	0	0
D-Mannose 1-Phosphate	0.141732	0	0	0
3''-(Beta-Chloroethyl)-2'',4''-Dioxo-3, 5''-Spiro-Oxazolidino-4-Deacetoxy-Vinblastine	0.283093	0	0	0
3-amino-5-phenylpentane	0.418239	0	0	0
N-Allyl-Aniline	0.597843	1	0	0
3-Butylthiolane 1-Oxide	0.161674	0	0	0
Cis-[4,5-Bis-(4-Bromophenyl)-2-(2-Ethoxy-4-Methoxyphenyl)-4,5-Dihydroimidazol-1-Yl]-[4-(2-Hydroxyethyl)Piperazin-1-Yl]Methanone	0.101552	0	0	0
1-(2,6-Dichlorophenyl)-5-(2,4-Difluorophenyl)-7-Piperazin-1-Yl-3,4-Dihydroquinazolin-2(1h)-One	0.430597	0	0	0
CRA_1802	0.12885	0	0	0
3-(4-Carbamoyl-1-Carboxy-2-Methylsulfonyl-Buta-1,3-Dienylamino)-Indolizine-2-Carboxylic Acid	0.0236722	0	0	0
Arotinoid acid	0.722613	1	0	59
3-(2-Aminoethyl)-4-(Aminomethyl)Heptanedioic Acid	0.665191	1	0	0
2,3-Di-O-Sulfo-Alpha-D-Glucopyranose	0.0532697	0	0	0
N-[1-(4-Bromophenyl)Ethyl]-5-Fluoro Salicylamide	0.136685	0	0	0
4-(4-Hydroxy-3-Isopropylphenylthio)-2-Isopropylphenol	0.628405	1	0	0
Cyanocinnoline	0.16502	0	0	0
2',3'-Dideoxycytidine-5'-Monophosphate	0.485401	0	0	0
Beta-Cyclohexyl-Alanine	0.608589	1	0	0
4-Imino-5-Methidyl-2-Trifluoromethylpyrimidine	0.0978798	0	0	0
2',3'-Dehydro-2',3'-Deoxy-Thymidine 5'-Triphosphate	0.439391	0	0	0
FKB-001	0.589158	1	0	0
4-O-(4,6-Dideoxy-4-{[4,5,6-Trihydroxy-3-(Hydroxymethyl)Cyclohex-2-En-1-Yl]Amino}-Beta-D-Lyxo-Hexopyranosyl)-Alpha-D-Erythro-Hexopyranose	0.506841	1	0	0
6-Hydroxyuridine-5'-Phosphate	0.447921	0	0	0
Tricyclazole	0.186778	0	0	0
L-2-Amino-6-Methylene-Pimelic Acid	0.64469	1	0	0
D-Methionine	0.155595	0	0	0
Sulfamic Acid 2,3-O-(1-Methylethylidene)-4,5-O-Sulfonyl-Beta-Fructopyranose Ester	0.0723699	0	0	0
3-(Prop-2-Ene-1-Sulfinyl)-Propene-1-Thiol	0.36811	0	0	0
Methylthioinosine	0.463773	0	0	1
Acetylphosphate	0.233993	0	0	0
5-{[(2-Amino-9h-Purin-6-Yl)Oxy]Methyl}-2-Pyrrolidinone	0.29464	0	0	0
N-Carboxymethionine	0.108855	0	0	0
alpha-D-mannose 6-phosphate	0.141732	0	0	0
3'-Phosphate-Adenosine-5'-Phosphate Sulfate	0.180349	0	0	0
BV3	0.0600566	0	0	0
Beta-3-Serine	0.612757	1	0	0
Phosphoric Acid Mono-[3,4-Dihydroxy-5-(5-Hydroxy-Benzoimidazol-1-Yl)Tetrahydro-Furan-2-Ylmethyl] Ester	0.449537	0	0	0
(2s,4s)-Alpha-Campholinic Acid	0.208107	0	0	0
2-Amino-Vinyl-Phosphate	0.210834	0	0	0
RU78783	0.227897	0	0	0
5-(2-Chlorophenyl)Furan-2-Carboxylic Acid	0.399494	0	0	0
Octanoyl-Coenzyme A	0.183029	0	0	0
2,4-Diamino-6-Phenyl-5,6,7,8,-Tetrahydropteridine	0.716486	1	0	0
Propanoyl-CoA	0.276978	0	0	0
(6e)-6-[(2e,4e,6e)-3,7-Dimethylnona-2,4,6,8-Tetraenylidene]-1,5,5-Trimethylcyclohexene	0.46108	0	0	0
4-(2,4-Dimethyl-1,3-thiazol-5-yl)-N-[4-(trifluoromethyl)phenyl]-2-pyrimidinamine	0.330993	0	0	0
[(2r,3s,4r,5r)-5-(6-Amino-9h-Purin-9-Yl)-3,4-Dihydroxytetrahydro-2-Furanyl]Methyl Sulfamate	0.308199	0	0	0
N-Hydroxy-4-(Methyl{[5-(2-Pyridinyl)-2-Thienyl]Sulfonyl}Amino)Benzamide	0.454483	0	0	0
Zardaverine	0.52326	1	0	3
2,4-Diamino-6-[N-(3',4',5'-Trimethoxybenzyl)-N-Methylamino]Pyrido[2,3-D]Pyrimidine	0.567762	1	0	0
Zn(Ii)-(20-Oxo-Protoporphyrin Ix)	0.46385	0	0	0
(South)-Methanocarba-Thymidine	0.770175	1	0	0
Hexafluoroacetone Hydrate	0.188166	0	0	0
Biphenyl-2,3-Diol	0.823872	1	0	0
(4R)-limonene 1伪,2伪-epoxide	0.260026	0	0	0
Mixed Carbamic Phosphoric Acid Anhydride of 7,8-Diaminononanic Acid	0.162716	0	0	0
3-Amino-6-Hydroxy-Tyrosine	0.652245	1	0	0
K201	0.314503	0	0	0
Adenosine 5'-[纬-thio]triphosphate	0.180349	0	0	10
Coa-S-Acetyl Tryptamine	0.258409	0	0	0
(R)-Bicalutamide	0.37815	0	0	0
5'-Deoxy-5'-(Methylthio)-Tubercidin	0.376513	0	0	0
9-(6-deoxy-alpha-L-talofuranosyl)-6-methylpurine	0.700608	1	0	0
Diglyme	0.62531	1	0	0
4-(1-Benzyl-3-Carbamoylmethyl-2-Methyl-1h-Indol-5-Yloxy)-Butyric Acid	0.652261	1	0	0
Gamma-Arsono-Beta, Gamma-Methyleneadenosine-5'-Diphosphate	0.116548	0	0	0
Heptanoic Acid	0.695708	1	0	0
(4s)-2-[(1e)-1-Aminoprop-1-Enyl]-4,5-Dihydro-1,3-Thiazole-4-Carboxylic Acid	0.167482	0	0	0
3-(1-Aminoethyl)Nonanedioic Acid	0.530805	1	0	0
Inositol 1,3-Bisphosphate	0.225824	0	0	0
N-(4-Aminobutanoyl)-S-(4-Methoxybenzyl)-L-Cysteinylglycine	0.306317	0	0	0
alpha-L-iduronic acid	0.749715	1	0	0
Carpropamide	0.0164047	0	0	0
2-Fluoro-2'-Deoxyadenosine	0.490313	0	0	0
Fosmidomycin	0.200544	0	0	0
2-Acetyl-Protoporphyrin Ix	0.369342	0	0	0
Hymenialdisine	0.0338557	0	0	0
3-Hydroxypyruvic Acid	0.763577	1	0	2
Alpha-Aminoisobutyric Acid	0.380667	0	0	0
2-Thiomethyl-3-Phenylpropanoic Acid	0.610118	1	0	0
(Carboxyhydroxyamino)Ethanoic Acid	0.341939	0	0	0
Ricinoleic Acid	0.741048	1	0	5
Pentasulfide-Sulfur	0.588089	1	0	0
Orotidine-5'-Monophosphate	0.439391	0	0	0
Selenomethionine Selenoxide	0.231037	0	0	0
1-Carboxyethylaminomethyl-4-Aminomethylbenzene	0.238434	0	0	0
Rhamnose	0.763577	1	0	0
Benzimidazole	0.529704	1	0	4
(5-Chloropyrazolo[1,5-a]Pyrimidin-7-Yl)-(4-Methanesulfonylphenyl)Amine	0.334378	0	0	0
8,9,10-Trihydroxy-7-Hydroxymethyl-2-Thioxo-6-Oxa-1,3-Diaza-Spiro[4.5]Decan-4-One	0.18883	0	0	0
Ndelta-(N'-Sulphodiaminophosphinyl)-L-Ornithine	0.116875	0	0	0
Fluoro-Willardiine	0.487772	0	0	0
N-Ethylmaleimide	0.555457	1	12	37
Penicillin G Acyl-Serine	0.0555428	0	0	0
4-Methyl-5-Hydroxyethylthiazole	0.119693	0	0	0
2-Propyl-Aniline	0.470842	0	0	0
2-Amino-4-(2-Amino-Ethoxy)-Butyric Acid	0.550822	1	0	0
1-Benzyl-(R)-Propylamine	0.294513	0	0	0
4-(5-Bromo-2-Oxo-2h-Indol-3-Ylazo)-Benzenesulfonamide	0.0205708	0	0	0
4-(4-Chlorophenyl)Imidazole	0.392195	0	0	0
GE-2270A	0.151734	0	0	0
Uridine-5'-monophosphate 2-deoxy-2-fluoro-galactopyranosyl-monophosphate ester	0.577655	1	0	0
PNU177836	0.137034	0	0	0
Beta-Hydroxyleucine	0.612757	1	0	0
N1,N14-Bis((S-Methyl)Isothioureido)Tetradecane	0.218967	0	0	0
Thymidine-5'-(Dithio)Phosphate	0.253408	0	0	0
Vitamin B6 Complexed with 2-Amino-Hexanoic Acid	0.0802781	0	0	0
Bombykol	0.618219	1	0	0
Para-Mercury-Benzenesulfonic Acid	0.104152	0	0	0
4-[3-Methylsulfanylanilino]-6,7-Dimethoxyquinazoline	0.439465	0	0	0
8-Iodo-Guanine	0.231958	0	0	0
N-(2-Thienylmethyl)-2,5-Thiophenedisulfonamide	0.0555897	0	0	0
Cysteine-S-Acetamide	0.373716	0	0	0
Imino-Tryptophan	0.427956	0	0	0
CRA_10972	0.204959	0	0	0
C16-Fatty-Acyl-Substrate-Mimic	0.221935	0	0	0
S-Ethyl-N-[4-(Trifluoromethyl)Phenyl]Isothiourea	0.0814534	0	0	0
1-Deoxy-6-O-Phosphono-1-[(Phosphonomethyl)Amino]-L-Threo-Hexitol	0.0706895	0	0	0
8-Methyl-9-Oxoguanine	0.442146	0	0	0
Cacodylic acid	0.402883	0	18	298
Cyclohexylammonium Ion	0.248803	0	0	0
2-(Thiomethylene)-4-Methylpentanoic Acid	0.610118	1	0	0
Metribolone	0.776879	1	0	424
Quisqualate	0.615055	1	3	0
S-9-(2-hydroxypropyl)adenine	0.603801	1	0	0
Peridinin	0.4064	0	0	0
p-Iodophenol	0.0968611	0	0	0
Glutathione Sulfonic Acid	0.444626	0	0	0
1-[(1s)-Carboxy-2-(Methylsulfinyl)Ethyl]-(3r)-[(5s)-5-Amino-5-Carboxypentanamido]-(4r)-Sulfanylazetidin-2-One	0.150658	0	0	0
3,8-Diamino-6-Phenyl-5-[6-[1-[2-[(1,2,3,4-Tetrahydro-9-Acridinyl)Amino]Ethyl]-1h-1,2,3-Triazol-5-Yl]Hexyl]-Phenanthridinium	0.198715	0	0	0
Arsanilic acid	0.157938	0	0	0
9r,13r-Opda	0.759926	1	0	0
5-fluoro-beta-L-gulosyl fluoride	0.173153	0	0	0
2-[(2-Oxo-2-Piperidin-1-Ylethyl)Thio]-6-(Trifluoromethyl)Pyrimidin-4(1h)-One	0.365255	0	0	0
Patupilone	0.280659	0	3	0
Adenosine-5'-(Dithio)Phosphate	0.180349	0	0	0
Phenylalanine-N-Sulfonamide	0.0953531	0	0	0
Di(N-Acetyl-D-Glucosamine)	0.41078	0	0	0
6-Hydroxy-1,6-Dihydro Purine Nucleoside	0.127203	0	0	0
CRA_1801	0.408203	0	0	0
Lauric acid	0.695708	1	0	19
3,4-Dimethylaniline	0.596103	1	0	0
4-(2,5-Dichloro-Thiophen-3-Yl)-Pyrimidin-2-Ylamine	0.228072	0	0	0
5-Beta-D-Ribofuranosylnicotinamide Adenine Dinucleotide	0.342161	0	0	0
Ulapualide A	0.277275	0	0	0
3-{2,6,8-trioxo-9-[(2R,3S,4R)-2,3,4,5-tetrahydroxypentyl]-1,2,3,6,8,9-hexahydro-7H-purin-7-Yl}propyl dihydrogen phosphate	0.281029	0	0	0
1-Tert-Butyl-3-(4-Chloro-Phenyl)-1h-Pyrazolo[3,4-D]Pyrimidin-4-Ylamine	0.201509	0	0	0
2-Methyl-3-(2-Aminothiazolo)Propanal	0.359934	0	0	0
(S)-oct-1-en-3-ol	0.639179	1	0	0
Phosphoglycolohydroxamic Acid	0.178901	0	0	0
1h-Benoximidazole-2-Carboxylic Acid	0.672855	1	0	0
4-(2-Thienyl)-1-(4-Methylbenzyl)-1h-Imidazole	0.283696	0	0	0
Adamantane-1-Carboxylic Acid-5-Dimethylamino-Naphthalene-1-Sulfonylamino-Octyl-Amide	0.439425	0	0	0
S-Octylglutathione	0.100609	0	0	0
1-Methyloxy-4-Sulfone-Benzene	0.176776	0	0	0
D-Levofloxacin	0.238149	0	0	0
1,8-Di-Hydroxy-4-Nitro-Anthraquinone	0.281315	0	0	0
Oxidized Acetyl Dithranol	0.862321	1	0	0
LY341770	0.220992	0	0	0
4-(Aminosulfonyl)-N-[(2,5-Difluorophenyl)Methyl]-Benzamide	0.173608	0	0	0
Nitrilotriacetic Acid	0.500832	1	5	0
UDP-alpha-D-glucuronic acid	0.798454	1	0	6
5-Phosphoarabinonic Acid	0.233993	0	0	0
(S)-2-Amino-3-(6h-Selenolo[2,3-B]-Pyrrol-4-Yl)-Propionic Acid	0.397971	0	0	0
1-(5-Tert-Butyl-2-P-Tolyl-2h-Pyrazol-3-Yl)-3-[4-(2-Morpholin-4-Yl-Ethoxy)-Naphthalen-1-Yl]-Urea	0.432215	0	0	0
Pantothenyl-Aminoethanol-Acetate Pivalic Acid	0.317805	0	0	0
7-Methoxy-8-[1-(Methylsulfonyl)-1h-Pyrazol-4-Yl]Naphthalene-2-Carboximidamide	0.164286	0	0	0
L-Alpha-Phosphatidyl-Beta-Oleoyl-Gamma-Palmitoyl-Phosphatidylethanolamine	0.16101	0	0	0
6-Carboxymethyluracil	0.425633	0	0	0
S-Selanyl Cysteine	0.100281	0	0	0
Tetrahydrofuran-2-Carboxylic Acid	0.766261	1	0	0
Dazoxiben	0.694582	1	2	0
1-Aminocyclopropylphosphonate	0.151039	0	0	0
Bromoform	0.285466	0	9	5
4-Piperidino-Piperidine	0.439093	0	0	0
Malonaldehyde	0.776113	1	51	0
2-Aminobenzyl alcohol	0.596103	1	0	0
Acetoacetyl-CoA	0.255901	0	0	1
Sri-9662	0.704539	1	0	0
(R)-N-(1-Methyl-Hexyl)-Formamide	0.345239	0	0	0
(1-Methyl-1h-Imidazol-2-Yl)-(3-Methyl-4-{3-[(Pyridin-3-Ylmethyl)-Amino]-Propoxy}-Benzofuran-2-Yl)-Methanone	0.733516	1	0	0
N-(1-Benzyl-3-{[3-(1,3-Dioxo-1,3-Dihydro-Isoindol-2-Yl)-Propionyl]-[2-(Hexahydro-Benzo[1,3]Dioxol-5-Yl)-Ethyl]-Amino}-2-Hydroxy-Propyl)-4-Benzyloxy-3,5-Dimethoxy-Benzamide	0.266381	0	0	0
3-Decyl-2,5-Dioxo-4-Hydroxy-3-Pyrroline	0.501678	1	0	0
7-Nitroindazole-2-Carboxamidine	0.08225	0	0	0
D-Lactic acid	0.763577	1	19	0
4-{2,4-Bis[(3-Nitrobenzoyl)Amino]Phenoxy}Phthalic Acid	0.301475	0	0	0
Zebularine	0.757936	1	3	0
Cytidine-5'-Diphospho-Beta-D-Xylose	0.562522	1	0	0
Selenazole-4-Carboxyamide-Adenine Dinucleotide	0.236758	0	0	0
4-Methylidene-5-One	0.707137	1	0	0
2-{3-[4-(4-Fluorophenyl)-3,6-Dihydro-1(2h)-Pyridinyl]Propyl}-8-Methyl-4(3h)-Quinazolinone	0.545578	1	0	0
3-Methoxybenzamide	0.688141	1	0	0
7-Deaza-7-Cyano-Guanine	0.313318	0	0	0
(Diphosphono)Aminophosphonic Acid	0.169125	0	0	0
AHA047	0.161739	0	0	0
3-Amino-4-{3-[2-(2-Propoxy-Ethoxy)-Ethoxy]-Propylamino}-Cyclobut-3-Ene-1,2-Dione	0.338398	0	0	0
PASBN	0.578695	1	0	0
Alpha-Ribazole-5'-Phosphate Derivative	0.268939	0	0	0
Crc200 (Chiron-Behring)	0.14318	0	0	0
6-[(Z)-Amino(Imino)Methyl]-N-[4-(Aminomethyl)Phenyl]-4-(Pyrimidin-2-Ylamino)-2-Naphthamide	0.413063	0	0	0
IC261	0.720044	1	0	0
Cyclopropyl-{4-[5-(3,4-Dichlorophenyl)-2-[(1-Methyl)-Piperidin]-4-Yl-3-Propyl-3h-Imidazol-4-Yl]-Pyrimidin-2-Yl}Amine	0.098668	0	0	0
N'-(2s,3r)-3-Amino-4-Cyclohexyl-2-Hydroxy-Butano-N-(4-Methylphenyl)Hydrazide	0.278391	0	0	0
2-(Sec-Butyl)Thiazole	0.148259	0	0	0
Ethylaminobenzylmethylcarbonyl Group	0.571099	1	0	0
4-Amido-4-Carbamoyl-Butyric Acid	0.685307	1	0	0
5-Hydroxymethyl-Chonduritol	0.684172	1	0	0
8-(2,5-Dimethoxy-Benzyl)-2-Fluoro-9h-Purin-6-Ylamine	0.454981	0	0	0
3,5-Dihydro-5-Methylidene-4h-Imidazol-4-On	0.677012	1	0	0
Tetramethylammonium Ion	0.213657	0	0	0
N-Aminoethylmorpholine	0.308313	0	0	0
Pmp-Hydroxyisoxazole, Pyridoxamine-5-Phosphate-Hydroxyisoxazole	0.18277	0	0	0
[Methylseleno]Acetate	0.512142	1	0	0
5-Amino 6-Nitro Uracil	0.204856	0	0	0
6-Nitroindazole	0.0696053	0	0	0
Ribose-1-Phosphate	0.141732	0	0	0
2-(Oxalyl-Amino)-4,7-Dihydro-5h-Thieno[2,3-C]Pyran-3-Carboxylic Acid	0.419469	0	0	0
Thymidine-5'- Diphosphate	0.439391	0	0	0
RU82129	0.174889	0	0	0
5-Hydroxy Norvaline	0.665191	1	0	0
Beta-Alanine	0.608589	1	0	0
4-phospho-D-erythronic acid	0.233993	0	0	0
N-Acetyl-D-Allosamine	0.311404	0	0	0
2-Chlorophenol	0.27344	0	0	0
Glucosamine 1-Phosphate	0.131414	0	0	0
6-(2-Oxo-Hexahydro-Thieno[3,4-D]Imidazol-4-Yl)-Hexanoic Acid	0.221735	0	0	0
3-Fluoro-2-(Phosphonooxy)Propanoic Acid	0.147393	0	0	0
PAS219	0.632979	1	0	0
5-Bromo-N-(2,3-Dihydroxypropoxy)-3,4-Difluoro-2-[(2-Fluoro-4-Iodophenyl)Amino]Benzamide	0.056509	0	0	0
5-(1-Carboxy-1-Phosphonooxy-Ethoxyl)-Shikimate-3-Phosphate	0.150604	0	0	0
2-Carboxypropyl-Coenzyme A	0.200867	0	0	0
1-(5-Chloroindol-3-Yl)-3-Hydroxy-3-(2h-Tetrazol-5-Yl)-Propenone	0.179446	0	0	0
Para-Toluene Sulfonate	0.0876941	0	0	0
(1-Benzyl-5-methoxy-2-methyl-1H-indol-3-yl)acetic acid	0.615197	1	0	0
5-[4-(1-Carboxymethyl-2-Oxo-Propylcarbamoyl)-Benzylsulfamoyl]-2-Hydroxy-Benzoic Acid	0.226102	0	0	0
2,4-Diamino-5-(3,4,5-Trimethoxy-Benzyl)-Pyrimidin-1-Ium	0.214083	0	0	0
Mant-Adp	0.502746	1	0	0
Benzamidine	0.208232	0	0	4
[3-(1,3,2-Dioxaborolan-2-Yloxy)Propyl]Guanidine	0.0574561	0	0	0
S-P-Nitrobenzyloxycarbonylglutathione	0.177042	0	0	0
3-(2-Benzothiazolylthio)-1-Propanesulfonic Acid	0.0912834	0	0	0
2-(Beta-D-Glucopyranosyl)-5-Methyl-1,2,3-Benzimidazole	0.750201	1	0	0
2-Aminopimelic Acid	0.665191	1	0	0
[2(Formyl-Hydroxy-Amino)-Ethyl]-Phosphonic Acid	0.200544	0	0	0
4-Iodobenzo[B]Thiophene-2-Carboxamidine	0.076832	0	0	0
8-(2,5-Dimethoxy-Benzyl)-2-Fluoro-9-Pent-9h-Purin-6-Ylamine	0.250505	0	0	0
Perchlorate	0.196791	0	7	0
6-[5-(2-Oxo-Hexahydro-Thieno[3,4-D]Imidazol-4-Yl)-Pentanoylamino]-Hexanoic Acid	0.279384	0	0	0
4-Carboxyphenylboronic Acid	0.12168	0	0	0
3-{[(5R,6R)-5-Benzyl-6-hydroxy-2,4-bis(4-hydroxybenzyl)-3-oxo-1,2,4-triazepan-1-yl]sulfonyl}benzonitril	0.243805	0	0	0
Alpha-L-Arabinose	0.618841	1	0	0
Nonan-1-Ol	0.639179	1	0	0
N-Omega-Hydroxy-L-Arginine	0.149256	0	0	0
4-Methyl-5-Hydroxyethylthiazole Phosphate	0.0261075	0	0	0
2-deazo-6-thiophosphate guanosine-5'-monophosphate	0.1141	0	0	0
Phosphomethylphosphonic Acid Adenosyl Ester	0.13051	0	0	0
2',3'-Dideoxythymidine-5'-Monophosphate	0.447913	0	0	0
(Mu-4-Sulfido)-Tetra-Nuclear Copper Ion	0.201582	0	0	0
B-2-Octylglucoside	0.621606	1	0	0
3h-Pyrazolo[4,3-D]Pyrimidin-7-Ol	0.564611	1	0	0
{[7-(Difluoro-Phosphono-Methyl)-Naphthalen-2-Yl]-Difluoro-Methyl}-Phosphonic Acid	0.0846795	0	0	0
1-(2-Deoxy-2-Fluoro-3-O-Phosphono-Beta-L-Ribofuranosyl)Pyrimidine-2,4(1h,3h)-Dione	0.283802	0	0	0
beta-D-glucuronic acid	0.749715	1	0	0
N,O-Didansyl-L-Tyrosine	0.295589	0	0	0
D-Myo-Inositol-1,4-Bisphosphate	0.225824	0	0	0
CRA_8696	0.203226	0	0	0
N-Pyridoxyl-7-Keto-8-Aminopelargonic Acid-5'-Monophosphate	0.111951	0	0	0
Thymidine-5'-Diphospho-Beta-D-Xylose	0.792613	1	0	0
4-Hydroxy-1,2,5-Thiadiazole-3-Carboxylic Acid	0.51719	1	0	0
2-oxopropyl-CoM	0.168157	0	0	0
6-Amino-1-Methylpurine	0.255572	0	0	0
2-Dimethylamino-Ethyl-Diphosphate	0.157007	0	0	0
Pentabromophenol	0.27344	0	0	0
Nicotinamide Adenine Dinucleotide Cyclohexanone	0.113826	0	0	0
(S)-Hmg-Coa	0.132949	0	0	0
Dephospho Coenzyme A	0.49533	0	0	0
Indole-3-Propanol Phosphate	0.172355	0	0	0
Tubercidin	0.697841	1	0	0
CRA_10433	0.173671	0	0	0
Phosphonoacetaldehyde	0.233993	0	0	0
Propyl alcohol	0.618219	1	0	6
KB-141	0.467255	0	0	0
5-methylbenzimidazole	0.529704	1	0	0
Guanosine-2',3'-Cyclophosphorothioate	0.149946	0	0	0
Sinapoyl Coenzyme A	0.523678	1	0	0
4,5-Dimethyl-1,2-Phenylenediamine	0.596103	1	0	0
2-[4-(4-Hydroxy-3-Isopropyl-Phenoxy)-3,5-Dimethyl-Phenyl]-2h-[1,2,4]Triazine-3,5-Dione	0.815264	1	0	0
Alpha-Fluoro-Carboxymethyldethia Coenzyme a Complex	0.198622	0	0	0
1-(4-Aminophenyl)-3,5-Dimethyl-1h-Pyrazole-4-Carboxylic Acid Ethyl Ester	0.452853	0	0	0
5-Amino-3-Methyl-Pyrrolidine-2-Carboxylic Acid	0.519207	1	0	0
1-Beta-Ribofuranosyl-1,3-Diazepinone	0.564892	1	0	0
U-Pi-a-Pi	0.502746	1	0	0
6-(Hydroxyethyldithio)-8-(Aminomethylthio)Octanoic Acid	0.440556	0	0	0
Cu-Cyclam	0.431736	0	0	0
N-Octanoyl-B-D-Fructofuranosyl-a-D-Glucopyranoside,Sucrose Monocaproylate	0.751912	1	0	0
3-Oxiran-2ylalanine	0.520893	1	0	0
3r-Hydroxydecanoyl-Coa	0.16521	0	0	0
Stearic acid	0.695708	1	10	39
beta-L-methyl-fucose	0.618841	1	0	0
Phosphoric Acid Mono-[3-Fluoro-5-(5-Methyl-2,4-Dioxo-3,4-Dihydro-2h-Pyrimidin-1-Yl)-Tetrahyro-Furan-2-Ylmethyl] Ester	0.335844	0	0	0
4-Nitrophenyl-Ara	0.123654	0	0	0
6-Hydroxymethylpterin	0.62329	1	0	0
Thio-Maltohexaose	0.452828	0	0	0
4-Methoxy-E-Rhodomycin T	0.195792	0	0	0
7-Alpha-D-Ribofuranosyl-Purine-5'-Phosphate	0.449537	0	0	0
D-Cysteine	0.449392	0	0	0
2-[5-Methanesulfonylamino-2-(4-Aminophenyl)-6-Oxo-1,6-Dihydro-1-Pyrimidinyl]-N-(3,3,3-Trifluoro-1-Isopropyl-2-Oxopropyl)Acetamide	0.415305	0	0	0
Sphingosine	0.306854	0	0	9
5-(Aminomethyl)-2-Methylpyrimidin-4-Amine	0.582736	1	0	0
Pyrroloquinoline Quinone	0.770967	1	10	35
2-(Biphenyl-4-Sulfonyl)-1,2,3,4-Tetrahydro-Isoquinoline-3-Carboxylic Acid	0.528564	1	0	0
Beta-1,2,3,4,6-Penta-O-Galloyl-D-Glucopyranose	0.821994	1	0	0
4-Aminohydrocinnamic Acid	0.608589	1	0	0
(3-Formyl-but-3-Enyl)-Phosphonic Acid	0.16946	0	0	0
4-Deoxyglucarate	0.234873	0	0	0
Bis(5-Amidino-2-Benzimidazolyl)Methane Ketone	0.191522	0	0	0
Vinylglycine	0.629409	1	0	0
(2s,5s)-5-Carboxymethylproline	0.624395	1	0	0
(1'R,2'S)-9-(2-Hydroxy-3'-Keto-Cyclopenten-1-yl)Adenine	0.680087	1	0	0
DPI59	0.359542	0	0	0
N-Acetyl-N'-Beta-D-Glucopyranosyl Urea	0.311404	0	0	0
11-Deoxy-Beta-Rhodomycin	0.273214	0	0	0
FR233623	0.480607	0	0	0
AL7099A	0.0828193	0	0	0
dATP	0.392146	0	0	0
Diphthamide	0.126443	0	0	0
2-Formyl-Protoporphryn Ix	0.0634502	0	0	0
D-Tryptophan	0.619946	1	0	0
Trifluoroethanol	0.285466	0	0	6
Nicotinamide Mononucleotide	0.15135	0	3	0
5-[Bis-2(Chloro-Ethyl)-Amino]-2,4-Dintro-Benzamide	0.142642	0	0	0
2-Oxo-4-Methylpentanoic Acid	0.763577	1	0	0
Adenosine-5'-Propylphosphate	0.580711	1	0	0
3-(5-Amino-7-oxo-3,7-dihydro-2H-[1,2,3]triazolo[4,5-d]pyrimidin-2-yl)-N-(2-{[2-(hydroxymethyl)phenyl]sulfanyl}benzyl)benzamide	0.42011	0	0	0
2-[(2e,6e,10e,14e,18e,22e,26e)-3,7,11,15,19,23,27,31-Octamethyldotriaconta-2,6,10,14,18,22,26,30-Octaenyl]Phenol	0.726711	1	0	0
Phosphoric Acid Mono-[3-Amino-5-(5-Methyl-2,4-Dioxo-3,4-Dihydro-2h-Pyrimidin-1-Yl)-Tetrahydro-Furan-2-Ylmethyl] Ester	0.43051	0	0	0
(4'-{[Allyl(Methyl)Amino]Methyl}-1,1'-Biphenyl-4-Yl)(4-Bromophenyl)Methanone	0.31692	0	0	0
N-{3-[4-(3-aminopropyl)piperazin-1-yl]propyl}-3-(alpha-D-galactopyranosyloxy)-5-nitrobenzamide	0.0801502	0	0	0
(2s)-4-(Beta-Alanylamino)-2-Aminobutanoic Acid	0.685307	1	0	0
2,3-Dihydroxy-5-Oxo-Hexanedioate	0.234873	0	0	0
3,5-Difluoroaniline	0.336021	0	0	0
3',5'-Dinitro-N-Acetyl-L-Thyronine	0.301475	0	0	0
(S)-2-Amino-3-(1,3,5,7-Pentahydro-2,4-Dioxo-Cyclopenta[E]Pyrimidin-1-Yl) Proionic Acid	0.724258	1	0	0
1-Amino-1-Carbonyl Pentane	0.337504	0	0	0
P-Aminophenyl-Alpha-D-Galactopyranoside	0.550175	1	0	0
4-Fluorobenzylamine	0.169117	0	0	0
(S)-2-[4-(Aminomethyl)-1h-1,2,3-Triazol-1-Yl]-4-Methylpentanoic Acid	0.488699	0	0	0
S-4-Nitrobutyryl-Coa	0.0758291	0	0	0
Beta-L-Arabinose	0.618841	1	0	0
2-(Phosphonooxy)Butanoic Acid	0.154399	0	0	0
2'-O-Methyl-3'-Methyl-3'-Deoxy-Arabinofuranosyl-Thymine-5'-Phosphate	0.309329	0	0	0
2-(Beta-D-Glucopyranosyl)-5-Methyl-1,3,4-Benzothiazole	0.451494	0	0	0
RWJ-51084	0.136845	0	0	0
D-Lysine	0.608589	1	0	0
(2s)-Pyrrolidin-2-Ylmethylamine	0.419337	0	0	0
4-Phenyl-1h-Imidazole	0.540761	1	0	0
Phenol	0.760973	1	30	138
(6R)-Folinic acid	0.44892	0	0	0
5-[1-(Acetylamino)-3-Methylbutyl]-2,5-Anhydro-3,4-Dideoxy-4-(Methoxycarbonyl)Pentonic Acid	0.64315	1	0	0
2'-Deoxycytidine 5'-triphosphate	0.476781	0	0	3
2',6'-Dichloro-Biphenyl-2,6-Diol	0.331747	0	0	0
1,6-Diaminohexane	0.574676	1	0	0
Al-6619, [2h-Thieno[3,2-E]-1,2-Thiazine-6-Sulfonamide,2-(3-Hydroxyphenyl)-3-(4-Morpholinyl)-, 1,1-Dioxide]	0.0897852	0	0	0
Thiocellobiose	0.452828	0	0	0
Dodecyl-Coa	0.183029	0	0	0
Glutaral	0.760397	1	5	10
1-Allyl-3-Butyl-8-(N-Acetyl-4-Aminobenzyl)-Xanthine	0.711982	1	0	0
RU82197	0.288151	0	0	0
4,6-Dideoxy-4-{[4,5,6-trihydroxy-3-(hydroxymethyl)-2-cyclohexen-1-yl]amino}hexopyranose	0.506841	1	0	0
2,6-Difluorobenzenesulfonamide	0.080073	0	0	0
4-Bromo-3-(5'-Carboxy-4'-Chloro-2'-Fluorophenyl)-1-Methyl-5-Trifluoromethyl-Pyrazol	0.454147	0	0	0
3'-Oxo-Adenosine	0.761434	1	0	0
2'-5'dideoxyuridine	0.635922	1	0	0
2-Amino-3-Mercapto-Propionamide	0.194377	0	0	0
4-[(10s,14s,18s)-18-(2-Amino-2-Oxoethyl)-14-(1-Naphthylmethyl)-8,17,20-Trioxo-7,16,19-Triazaspiro[5.14]Icos-11-En-10-Yl]Benzylphosphonic Acid	0.414229	0	0	0
alpha-maltotriose	0.714523	1	0	0
D-Treitol	0.714481	1	0	0
Dodecyl-Alpha-D-Maltoside	0.657157	1	0	0
P1-(5'-Adenosyl)P5-(5'-Thymidyl)Pentaphosphate	0.712106	1	0	0
2'-Deoxymaltose	0.714523	1	0	0
beta-L-fucose	0.618841	1	0	0
2,6-Anhydro-3-Deoxy-D-Erythro-Hex-2-Enonic Acid	0.712898	1	0	0
2',4,4'-Trihydroxychalcone	0.855105	1	0	0
C-(1-Azido-Alpha-D-Glucopyranosyl) Formamide	0.103061	0	0	0
4-(2-Amino-Ethoxy)-2-[(3-Hydroxy-2-Methyl-5-Phosphonooxymethyl-Pyridin-4-Ylmethyl)-Amino]-but-3-Enoic Acid	0.142831	0	0	0
5-Chloro-1h-Indole-2-Carboxylic Acid{[Cyclopentyl-(2-Hydroxy-Ethyl)-Carbamoyl]-Methyl}-Amide	0.689215	1	0	0
Thiarsa Dihydroxy Cysteine	0.0496969	0	0	0
L-naphthyl-1-acetamido boronic acid alanine	0.0191954	0	0	0
4-Deoxy-4-Amino-Beta-D-Glucose	0.457457	0	0	0
3-Phosphono-D-alanine	0.202116	0	0	0
9-Methyl Uric Acid	0.442343	0	0	0
1-Methyl-3-Oxo-1,3-Dihydro-Benzo[C]Isothiazole-5-Sulfonic Acid Amide	0.142789	0	0	0
Glutathionylspermidine	0.271426	0	0	0
3'-beta-Sialyl-beta-lactose	0.765922	1	0	0
Benzylsulfinic Acid	0.0876941	0	0	0
Phenylphosphate	0.225824	0	0	0
N-Succinyl Phenylglycine	0.69892	1	0	0
Pterin Cytosine Dinucleotide	0.134782	0	0	0
2-Allyl-6-Methyl-Phenol	0.760973	1	0	0
4,5,6,7-Tetrachloro-3h-Isobenzofuran-1-One	0.40623	0	0	0
3-deoxy-D-arabino-hexonic acid	0.763577	1	0	0
7-Deaza-7-Aminomethyl-Guanine	0.548159	1	0	0
N5-Iminoethyl-L-Ornithine	0.231533	0	0	0
RU78300	0.231881	0	0	0
4-[(6-Amino-4-Pyrimidinyl)Amino]Benzenesulfonamide	0.13064	0	0	0
L-Leucyl-Hydroxylamine	0.324109	0	0	0
N-cyclohexyltaurine	0.143094	0	0	0
Glutathione disulfide	0.545112	1	8	25
3-(3,5-Dibromo-4-Hydroxy-Benzoyl)-2-Ethyl-Benzofuran-6-Sulfonic Acid [4-(Thiazol-2-Ylsulfamoyl)-Phenyl]-Amide	0.128768	0	0	0
Cephalosporin C	0.0830273	0	0	0
5-fluorotryptophan	0.51128	1	0	0
Guanosine 3'-monophosphate	0.406899	0	0	0
1,4-Diethylene Dioxide	0.461874	0	0	0
Heme C	0.0237355	0	0	0
6-Hydro-1-Methyladenosine-5'-Monophosphate	0.301479	0	0	0
(2S)-2-Ammonio-3-[5-(2-methyl-2-propanyl)-3-oxido-1,2-oxazol-4-yl]propanoate	0.107033	0	0	0
3-Amino-Alanine	0.303953	0	0	0
4-Amino-2-Deoxy-2,3-Dehydro-N-Neuraminic Acid	0.309841	0	0	0
Dexpropranolol	0.546878	1	200	0
Maltose	0.714523	1	11	3
Tyrosyladenylate	0.669676	1	0	0
deoxycytidylyl-3',5'-guanosine	0.453533	0	0	0
{1-[(3-Hydroxy-Methyl-5-Phosphonooxy-Methyl-Pyridin-4-Ylmethyl)-Amino]-Ethyl}-Phosphonic Acid	0.0734885	0	0	0
dioxothiomolybdenum(VI) ion	0.157423	0	0	0
2-Pyridinethiol	0.234405	0	0	0
S-(N-Hydroxy-N-Iodophenylcarbamoyl)Glutathione	0.0567971	0	0	0
N-Naphthalen-1-Ylmethyl-2'-[3,5-Dimethoxybenzamido]-2'-Deoxy-Adenosine	0.571978	1	0	0
5,6-Cyclic-Tetrahydropteridine	0.505173	1	0	0
(4-sulfamoyl-phenyl)-thiocarbamic acid O-(2-thiophen-3-yl-ethyl) ester	0.0688195	0	0	0
1-Bromopropane-2-Ol	0.571564	1	0	0
BIA	0.0779899	0	0	0
1-(2-Amidinophenyl)-3-(Phenoxyphenyl)Urea	0.478969	0	0	0
Heptyl-Beta-D-Glucopyranoside	0.621606	1	0	0
3-Iodo-Benzyl Alcohol	0.0990318	0	0	0
3-[(1-Amino-2-Carboxy-Ethyl)-Hydroxy-Phosphinoyl]-2-Methyl-Propionic Acid	0.28957	0	0	0
Coa-S-Acetyl 5-Bromotryptamine	0.217512	0	0	0
4-(Acetylamino)-3-Guanidinobenzoic Acid	0.493993	0	0	0
Malate Like Intermediate	0.165848	0	0	0
Inositol-(1,3,4,5,6)-Pentakisphosphate	0.225824	0	0	0
Mercaptoethanol	0.474003	0	0	24
3,5,3',5'-Tetrachloro-Biphenyl-4,4'-Diol	0.331747	0	0	0
Triethyl Phosphate	0.587232	1	11	0
8-Bromo-Adenosine-5'-Monophosphate	0.24634	0	0	0
Cobalt Hexammine Ion	0.0736148	0	0	0
Sri-9439	0.439129	0	0	0
S-Arsonocysteine	0.0496969	0	0	0
2-Iminobiotin	0.110858	0	0	0
2-(Beta-D-Glucopyranosyl)-5-Methyl-1,3,4-Oxadiazole	0.63026	1	0	0
5'-O-(N-(L-Threonyl)-Sulfamoyl)Adenosine	0.652843	1	0	0
(S)-Mandelic acid	0.763577	1	0	0
7n-Methyl-8-Hydroguanosine-5'-Triphosphate	0.141699	0	0	0
M-(N,N,N-Trimethylammonio)-2,2,2-Trifluoro-1,1-Dihydroxyethylbenzene	0.0583937	0	0	0
N-Acetylproline	0.571526	1	0	0
2-{(9as)-9a-[(1s)-1-Hydroxyethyl]-2,7-Dimethyl-9a,10-Dihydro-5h-Pyrimido[4,5-D][1,3]Thiazolo[3,2-a]Pyrimidin-8-Yl}Ethyl Trihydrogen Diphosphate	0.042087	0	0	0
N-Dimethyl-Lysine	0.277165	0	0	0
3-Acetylpyridine Adenine Dinucleotide	0.280428	0	0	0
N-Carbamyl-D-Methionine	0.154053	0	0	0
4-[3-Hydroxyanilino]-6,7-Dimethoxyquinazoline	0.703305	1	0	0
Imidazole	0.491986	0	6	12
PF-00356231	0.6763	1	0	0
5-Methyl-5-(4-Phenoxy-Phenyl)-Pyrimidine-2,4,6-Trione	0.333505	0	0	0
9-Aminophenanthrene	0.667154	1	0	0
FR239087	0.378901	0	0	0
Modified Ribosylated Glutamyl Ester	0.380498	0	0	0
3-Mercapto-1-(1,3,4,9-Tetrahydro-B-Carbolin-2-Yl)-Propan-1-One	0.47488	0	0	0
ZK-806711	0.0688198	0	0	0
3,5-Diiodotyrosine	0.343827	0	0	0
'5'-O-(N-(L-Alanyl)-Sulfamoyl)Adenosine	0.652843	1	0	0
2-Carboxyethylphosphonic Acid	0.277218	0	0	0
L-tyrosinamide	0.688141	1	0	0
Hexadecanal	0.695708	1	0	0
S-oxy-L-cysteine	0.154268	0	0	0
5-Chloro-1h-Indole-2-Carboxylic Acid [1-(4-Fluorobenzyl)-2-(4-Hydroxypiperidin-1yl)-2-Oxoethyl]Amide	0.670896	1	0	0
Fica	0.5087	1	0	0
4-Methylimidazole	0.491986	0	0	0
4-Fluorotryptophane	0.51128	1	0	0
N-Hydroxy-N-Isopropyloxamic Acid	0.33592	0	0	0
3-[(2,4-Dichlorobenzoyl)(Isopropyl)Amino]-5-Phenylthiophene-2-Carboxylic Acid	0.382331	0	0	0
alpha-D-Xylopyranose	0.618841	1	0	0
N-Propyl-Tartramic Acid	0.371372	0	0	0
Chromophore (Met-Tyr-Gly)	0.123574	0	0	0
(3,4,5-Trihydroxy-6-Hydroxymethyl-Tetrahydro-Pyran-2-Yl)-Phosphoramidic Acid Dimethyl Ester	0.236234	0	0	0
(3s,6s,9r,10r,11s,12s,13e,15e,18s,21s)-18-{(1e,3e,7s,8s)-9-[(2s,3r,4s,5s,6r,9s,11s)-9-Ethyl-4-Hydroxy-3,5,11-Trimethyl-8-Oxo-1-Oxa-7-Azaspiro[5.5]Undec-2-Yl]-8-Hydroxy-1,7-Dimethylnona-1,3-Dienyl}-10,12-Dihydroxy-3-(3-Hydroxybenzyl)-6-Isopropyl-11-Methyl-	0.152447	0	0	0
Heptaethylene glycol	0.659782	1	0	0
Enalkiren	0.657827	1	0	0
(E)-(2r,3r,4s,5r)-3,4,5-Trihydroxy-2-Methoxy-8,8-Dimethyl-Non-6-Enoic Acid ((3s,6r)-6-Hydroxy-2-Oxo-Azepan-3-Yl)-Amide	0.151655	0	0	0
Uridine-Diphosphate-N-Acetylglucosamine	0.798454	1	0	0
Ethyl Isocyanide	0.208148	0	0	0
3-(P-Tolyl)Propionic Acid	0.760397	1	0	0
1D-myo-inositol 1,4,5-trisphosphate	0.225824	0	0	25
1,2-Di-1-(3,7,11,15-Tetramethyl-Hexadecane)-Sn-Glycero-3-Phosphate	0.329307	0	0	0
Cytidine-5'-Monophosphate	0.476781	0	0	1
N2-[(Benzyloxy)carbonyl]-N-[(3R)-1-{N-[(benzyloxy)carbonyl]-L-leucyl}-4-oxo-3-pyrrolidinyl]-L-leucinamide	0.661618	1	0	0
O1-Methyl-4-Deoxy-4-Thio-Alpha-D-Glucose	0.34931	0	0	0
4-Nitrocatechol	0.204948	0	0	2
gamma-Glutamylcysteine	0.545112	1	0	2
Octahydroindole-2-Carboxylic Acid	0.602077	1	0	0
4-hydroxycoumarin	0.843028	1	2	7
2-Hydroxymethyl-Pyrrolidine-3,4-Diol	0.473301	0	0	0
6-hydroxy-L-norleucine	0.665191	1	0	0
Deoxyuridine-5'-Diphosphate	0.439391	0	0	0
5-Thio-a/B-D-Mannopyranosylamine	0.228861	0	0	0
3-Thiaoctanoyl-Coenzyme A	0.162241	0	0	0
Thiamine(1+) monophosphate	0.0236464	0	0	0
1-(4-Tert-Butylcarbamoyl-Piperazine-1-Carbonyl)-3-(3-Guanidino-Propyl)-4-Oxo-Azetidine-2-Carboxylic Acid	0.0880501	0	0	0
Diacetyldeuteroheme	0.369342	0	0	0
Uracil	0.443017	0	8	2
2,4-Deoxy-4-Guanidino-5-N-Acetyl-Neuraminic Acid	0.263379	0	0	0
2-Phenethyl-2,3-Dihydro-Phthalazine-1,4-Dione	0.407644	0	0	0
1,3-Thiazole-4-Carboxylic Acid	0.389306	0	0	0
S-Adenosyl-L-Homoselenocysteine	0.475759	0	0	0
Ubenimex	0.393013	0	0	0
2s,4r-4-Methylglutamate	0.176817	0	0	0
Digalactosyl Diacyl Glycerol (Dgdg)	0.779562	1	0	0
Delta-(L-Alpha-Aminoadipoyl)-L-Cysteinyl-D-Vinylglycine	0.363599	0	0	0
SU9516	0.649967	1	0	0
Tetrastearoyl cardiolipin	0.377742	0	0	0
(2s)-Hydroxy(4-Hydroxyphenyl)Ethanenitrile	0.645896	1	0	0
Beta-Amino Isobutyrate	0.303953	0	0	0
{3-[(3-Hydroxy-2-Methyl-5-Phosphonooxymethyl-Pyridin-4-Ylmethyl)-Amino]-2-Methyl-Propyl}-Phosphonic Acid	0.13669	0	0	0
3[N-Morpholino]Propane Sulfonic Acid	0.0810028	0	0	0
Uridine-5'-Diphosphate	0.439391	0	0	9
2-{1-[2-(2-Amino-Thiazol-4-Yl)-2-Methoxyimino-Acetylamino]-2-Oxo-Ethyl}-5,5-Dimethyl-Thiazolidine-4-Carboxylic Acid	0.0901587	0	0	0
Lysophosphatidylglycerol	0.193121	0	0	0
4,6-dideoxy-4-amino-alpha-D-glucose	0.457457	0	0	0
N-Hexadecanoylglycine	0.465381	0	0	0
2-Benzyl-3-Iodopropanoic Acid	0.457393	0	0	0
2-[5-Hydroxy-3-Methyl-1-(2-Methyl-4-Sulfo-Phenyl)-1h-Pyrazol-4-Ylazo]-4-Sulfo-Benzoic Acid	0.544676	1	0	0
Bis(5-Amidino-Benzimidazolyl)Methanone Zinc	0.219691	0	0	0
(3e)-6'-Bromo-2,3'-Biindole-2',3(1h,1'h)-Dione 3-Oxime	0.213142	0	0	0
(3S)-3-(dioxidosulfanyl)-N-[(1E)-3-oxoprop-1-en-1-yl]-4-(1H-1,2,3-triazol-1-yl)-D-valine	0.0826236	0	0	0
N-Benzyl-3-(alpha-D-galactopyranosyloxy)benzamide	0.765922	1	0	0
Uridylyl-2'-5'-Phospho-Adenosine	0.712106	1	0	0
2'-Deoxyuridine 3'-Monophosphate	0.439391	0	0	0
N-(4-(2-((3-Chlorophenylmethyl)Amino)Ethyl)Phenyl)-2-Thiophecarboxamidine	0.0881264	0	0	0
Cephalothin Group	0.272262	0	0	0
1-alpha, 25-dihydroxyl-20-epi-22-oxa-24, 26 ,27-trihomovitamin D3	0.74668	1	0	0
3-Trimethylsilylsuccinic Acid	0.47559	0	0	0
(R)üN[2-[1-(aminoiminomethyl)-3-piperidinyl]-1-oxoethyl]-4-(phenylethynyl)-l-phenylalanine methylester	0.23807	0	0	0
3-methyl-benzene-1,2-diol	0.760973	1	0	4
(1H-indol-3-yl)-(2-mercapto-ethoxyimino)-acetic acid	0.20156	0	0	0
N2-[(benzyloxy)carbonyl]-n1-[(3S)-1-cyanopyrrolidin-3-yl]-l-leucinamide	0.596052	1	0	0
N(4)-Adenosyl-N(4)-methyl-2,4-diaminobutanoic acid	0.515845	1	0	0
Sparfosic acid	0.106917	0	6	0
Violaxanthin	0.276175	0	0	0
2'-Monophosphoadenosine 5'-Diphosphoribose	0.146308	0	0	0
Thymine	0.443017	0	0	5
Formycin-5'-Monophosphate	0.340436	0	0	0
BMS184394	0.807064	1	0	0
Naringenin	0.855986	1	23	132
1,2,3,4-Tetrahydro-Isoquinoline-7-Sulfonic Acid Amide	0.0812462	0	0	0
Heme D	0.046669	0	0	0
Trypanothione	0.438641	0	0	0
6-Phenyl-4(R)-(7-Phenyl-Heptanoylamino)-Hexanoic Acid	0.580349	1	0	0
Cyclohexyl-Hexyl-Beta-D-Maltoside	0.758606	1	0	0
N5-Methylglutamine	0.553576	1	0	0
Reactive Red 1 Dye	0.0711963	0	0	0
1-[4-Carboxy-2-(3-Pentylamino)Phenyl]-5,5'-Di(Hydroxymethyl)Pyrrolidin-2-One	0.277901	0	0	0
Trans-6-(2-Phenylcyclopropyl)-Naphthalene-2-Carboxamidine	0.380289	0	0	0
1-Phenylsulfonamide-3-Trifluoromethyl-5-Parabromophenylpyrazole	0.130974	0	0	0
2'-O-Acetyl Adenosine-5-Diphosphoribose	0.626645	1	0	0
8,9,10-Trihydroxy-7-Hydroxymethyl-3-Methyl-6-Oxa-1,3-Diaza-Spiro[4.5]Decane-2,4-Dione	0.447901	0	0	0
Brequinar Analog	0.556297	1	0	0
5,10-Dimethylene Tetrahydromethanopterin	0.120058	0	0	0
8-Demethyl-8-Dimethylamino-Flavin-Adenine-Dinucleotide	0.729668	1	0	0
4-Benzoylamino-4-{1-{1-Carbamoyl-2-[4-(Difluoro-Phosphono-Methyl)-Phenyl]-Ethylcarbamoyl}-2-[4-(Difluoro-Phosphono-Methyl)-Phenyl]-Ethylcarbamoyl}-Butyric Acid	0.128481	0	0	0
L-Alpha-Glycerophosphorylethanolamine	0.307826	0	0	0
Alpha-D-Fucose	0.618841	1	0	0
Phosphomethylphosphonic Acid Guanosyl Ester	0.128659	0	0	0
3-Aminosuccinimide	0.412708	0	0	0
Uridine-5'-diphosphate-2-deoxy-2-fluoro-alpha-D-galactose	0.577655	1	0	0
2-Keto-3-Deoxygluconate	0.763577	1	0	0
3-Pyridin-4-Yl-2,4-Dihydro-Indeno[1,2-.C.]Pyrazole	0.608122	1	0	0
2'-Deoxyguanosine-5'-Diphosphate	0.406899	0	0	0
7-Methylguanosine	0.204758	0	0	0
4,6-Dideoxy-4-{[4,5,6-Trihydroxy-3-(Hydroxymethyl)Cyclohex-2-En-1-Yl]Amino}-Alpha-D-Lyxo-Hexopyranosyl-(1->4)-Alpha-D-Threo-Hexopyranosyl-(1->6)-Alpha-L-Threo-Hexopyranose	0.506841	1	0	0
Alvocidib	0.191713	0	29	0
O-Sulfo-L-Serine	0.154268	0	0	0
Mercaptomethyl Phosphonate	0.05776	0	0	0
Malate Ion	0.763577	1	0	0
Tricosanoic Acid	0.695708	1	0	0
Galactose-uridine-5'-diphosphate	0.798454	1	0	3
(4s)-4-{[(2s)-2-Amino-3-Oxopropyl]Sulfanyl}-L-Homoserinate	0.431952	0	0	0
4-Acetyl-4-Guanidino-6-Methyl(Propyl)Carboxamide-4,5-Dihydro-2h-Pyran-2-Carboxylic Acid	0.10311	0	0	0
9-Butyl-8-(2-Chloro-3,4,5-Trimethoxy-Benzyl)-9h-Purin-6-Ylamine	0.243026	0	0	0
2,6-Diaminoquinazolin-4(3h)-One	0.652262	1	0	0
9-Deazaadenine	0.279244	0	0	0
6-[3-(4-Morpholinyl)Propyl]-2-(3-Nitrophenyl)-5-Thioxo-5,6,-Dihydro-7h-Thienol[2',3':4,5]Pyrrolo[1,2-C]Imidazol-7-One	0.265782	0	0	0
1-Ethoxy-2-(2-Methoxyethoxy)Ethane	0.52946	1	0	0
2-(4-Chlorophenyl)-5-Quinoxalinecarboxamide	0.686259	1	0	0
6-O-Phosphoryl Inosine Monophosphate	0.449537	0	0	0
alpha-D-galacturonic acid	0.749715	1	0	0
Uridine-2',3'-Vanadate	0.340659	0	0	0
(S)-2-Amino-3-(4h-Selenolo[3,2-B]-Pyrrol-6-Yl)-Propionic Acid	0.397971	0	0	0
2-Methoxy-4-Vinyl-Phenol	0.760973	1	0	0
Equilenin	0.781741	1	0	0
[Methylthio]Acetate	0.598202	1	0	0
Mevalonic acid	0.625506	1	0	115
6-Chloro-2-Fluoropurine	0.480177	0	0	0
Aspartic Acid-4-Carboxymethyl Ester	0.612757	1	0	0
Brequinar	0.556297	1	0	1
N-{3-[4-(3-Amino-Propyl)-Piperazin-1-Yl]-Propyl}-3-(2-Thiophen-2-Yl-Acetylamino)-5-(3,4,5-Trihydroxy-6-Hydroxymethyl-Tetrahydro-Pyran-2-Yloxy)-Benzamide	0.195913	0	0	0
RU79073	0.24954	0	0	0
AL5927	0.0664606	0	0	0
9-Beta-D-Xylofuranosyl-Adenine	0.697841	1	0	0
Acylated Ceftazidime	0.031543	0	0	0
Flavin-Adenine Dinucleotide-N5-Isobutyl Ketone	0.32019	0	0	0
Phosphomethylphosphonic Acid Guanylate Ester	0.128659	0	0	0
Glycoluril	0.441258	0	0	0
3-[(Acetyl-Methyl-Amino)-Methyl]-4-Amino-N-Methyl-N-(1-Methyl-1h-Indol-2-Ylmethyl)-Benzamide	0.339918	0	0	0
Z-Pro-Prolinal	0.700823	1	0	0
Benzoyl-Arginine-Alanine-Methyl Ketone	0.167789	0	0	0
[4-(4-Hydroxy-Benzyl)-2-(2-Hydroxy-1-Methyl-Ethyl)-5-Oxo-Imidazolidin-1-Yl]-Acetic Acid	0.301909	0	0	0
2-(Acetylamino)-2-Deoxy-6-O-Methyl-Alpha-D-Allopyranose	0.295627	0	0	0
Norcamphor	0.799688	1	0	0
10-Propargyl-5,8-Dideazafolic Acid	0.416033	0	0	0
L-Myo-Inositol-1-Phosphate	0.255871	0	0	0
1-(O-Carboxy-Phenylamino)-1-Deoxy-D-Ribulose-5-Phosphate	0.161779	0	0	0
S-Phosphocysteine	0.0953531	0	0	0
N-({4-[(1R)-4-[(2R,4S,5S)-2,4-diamino-6-oxohexahydropyrimidin-5-yl]-1-(2,2,2-trifluoro-1,1-dihydroxyethyl)butyl]phenyl}carbonyl)-L-glutamic acid	0.196062	0	0	0
3-deoxy-伪-D-manno-oct-2-ulopyranosonic acid	0.749715	1	0	0
Biotinyl P-Nitroaniline	0.0837508	0	0	0
Isopenicillin N	0.0523546	0	0	0
(3R,4R)-3-Hydroxy-4-(hydroxymethyl)-1-[(4-oxo-4,4a,5,7a-tetrahydro-3H-pyrrolo[3,2-d]pyrimidin-7-yl)methyl]pyrrolidinium	0.0778667	0	0	0
3-Tyrosine	0.652245	1	0	0
Glutaric Acid	0.802182	1	10	4
5-Iodouracil	0.117098	0	0	0
CRA_11092	0.0821393	0	0	0
2-(2-{2-[2-(2-{2-[2-(2-Ethoxy-Ethoxy)-Ethoxy]-Ethoxy}-Ethoxy)-Ethoxy]-Ethoxy}-Ethoxy)-Ethanol, Polyethyleneglycol Peg400	0.52946	1	0	0
N-{1-[5-(1-Carbamoyl-2-Mercapto-Ethylcarbamoyl)-Pentylcarbamoyl]-2-[4-(Difluoro-Phosphono-Methyl)-Phenyl]-Ethyl}-3-{2-[4-(Difluoro-Phosphono-Methyl)-Phenyl]-Acetylamino}-Succinamic Acid	0.111719	0	0	0
Sp-876	0.336907	0	0	0
Cyclohexylformamide	0.616753	1	0	0
P-Hydroxybenzaldehyde	0.804264	1	0	0
Tetrahydrodeoxyuridine	0.724363	1	0	0
(4r)-2-Methylpentane-2,4-Diol	0.499857	0	0	0
1-O-Octyl-2-Heptylphosphonyl-Sn-Glycero-3-Phosphoethanolamine	0.1529	0	0	0
Spermidine	0.454732	0	6	19
alpha-N-Acetyl-D-galactosamine	0.664216	1	0	0
Butyric Acid	0.67637	1	16	203
4,5-Dehydro-L-Iduronic Acid	0.712898	1	0	0
Tris-Hydroxymethyl-Methyl-Ammonium	0.0465782	0	0	0
3-(5-Amino-7-Hydroxy-[1,2,3]Triazolo[4,5-D]Pyrimidin-2-Yl)-N-(3,5-Dichlorobenzyl)-Benzamide	0.666199	1	0	0
FR230513	0.710686	1	0	0
WRR-99	0.569306	1	0	0
Ferricrocin-Iron	0.0834713	0	0	0
N-Pyridoxyl-Threonine-5-Monophosphate	0.14241	0	0	0
Alpha-Benzyl-Aminobenzyl-Phosphonic Acid	0.281308	0	0	0
Pyruvamide	0.650545	1	0	0
Glucose-6-Phosphate	0.233993	0	0	3
N~2~-Succinylornithine	0.685307	1	0	0
(2e,3s)-3-Hydroxy-5'-[(4-Hydroxypiperidin-1-Yl)Sulfonyl]-3-Methyl-1,3-Dihydro-2,3'-Biindol-2'(1'h)-One	0.399379	0	0	0
4-Thio-beta-D-glucopyranose	0.34931	0	0	0
(3R,4R,5S,6R)-6-Fluoro-3,4,5-trihydroxytetrahydro-2H-pyran-2-olate	0.0471748	0	0	0
Pyruvaldehyde	0.776113	1	14	85
Diphenylacetic Acid	0.83401	1	0	0
Alpha-Ketomalonic Acid	0.763577	1	0	0
2,6-Diaminopimelic Acid	0.665191	1	0	0
RU82209	0.0578201	0	0	0
Pterin-6-Yl-Methyl-Monophosphate	0.283396	0	0	0
N7-Methyl-Guanosine-5'-Monophosphate	0.13952	0	0	0
1,2,4-Triazole	0.196236	0	11	0
CRA_9785	0.12885	0	0	0
N-[2-(1h-Indol-5-Yl)-Butyl]-4-Sulfamoyl-Benzamide	0.0816064	0	0	0
Gamma-Glutamyl[S-(2-Iodobenzyl)Cysteinyl]Glycine	0.109662	0	0	0
Al-6629, [2h-Thieno[3,2-E]-1,2-Thiazine-6-Sulfonamide,2-(3-Methoxyphenyl)-3-(4-Morpholinyl)-, 1,1-Dioxide]	0.0897852	0	0	0
Capric acid	0.695708	1	0	9
5-deoxyflavanone	0.855986	1	0	0
S-Benzyl-Glutathione	0.271426	0	0	0
Glucaric acid	0.763577	1	4	0
(2s)-2-[(2,4-Dichloro-Benzoyl)-(3-Trifluoromethyl-Benzyl)-Amino]-3-Phenyl-Propionic Acid	0.440089	0	0	0
(S)-Rolipram	0.724363	1	0	0
[(1R)-1-acetamido-2-(4-chlorophenyl)ethyl]-[(2S)-2-amino-3-hydroxy-3-oxo-propoxy]-dihydroxy-boron	0.0142428	0	0	0
Diminazene	0.258745	0	0	1
3-Deoxyguanosine	0.295774	0	0	0
4-(trifluoromethyl)phenol	0.27344	0	0	0
L-2-amino-4-methoxy-cis-but-3-enoic acid	0.612757	1	0	0
3-Hydroxybutyryl-Coenzyme A	0.255901	0	0	0
4-Hydroxyphenacyl Coenzyme A	0.30744	0	0	0
Methylcobalamin	0.0366669	0	8	3
Ribostamycin	0.561693	1	10	0
Kabiramide C	0.0783135	0	0	0
Modified Acarbose Hexasaccharide	0.506841	1	0	0
2-(Acetylamino)-2-Deoxy-4-O-Beta-D-Galactopyranosyl-Alpha-D-Glucopyranose	0.41078	0	0	0
L-709,587	0.641507	1	0	0
2-Hydroxy-5-[4-(2-Hydroxy-Ethyl)-Piperidin-1-Yl]-5-Phenyl-1h-Pyrimidine-4,6-Dione	0.192468	0	0	0
9-(4-Hydroxyphenyl)-2,7-Phenanthroline	0.702141	1	0	0
7-(Carboxyamino)-8-Amino-Nonanoic Acid	0.370769	0	0	0
5-Methoxy-1,2-Dimethyl-3-(Phenoxymethyl)Indole-4,7-Dione	0.607076	1	0	0
Adamantane	0.805128	1	0	0
ISO24	0.103432	0	0	0
Pyridoxal-5'-Phosphate-N-Oxide	0.0389729	0	0	0
2-Iodobenzylthio Group	0.0675403	0	0	0
3-(4-Hydroxy-3-Imino-6-Oxo-Cyclohexa-1,4-Dienyl)-Alanine	0.261619	0	0	0
Argifin	0.206518	0	0	0
Lpc-Ether	0.0382233	0	0	0
1,3-Di(N-Propyloxy-a-Mannopyranosyl)-Carbomyl 5-Methyazido-Benzene	0.0928439	0	0	0
Ethanesulfonic Acid	0.0454277	0	0	0
Glycinamid	0.650545	1	0	0
Guanidine-3-Propanol	0.152399	0	0	0
Cytidyl-2'-5'-Phospho-Guanosine	0.453533	0	0	0
1-Guanidinium-7-Aminoheptane	0.479986	0	0	0
Beta-Hydroxyaspartic Acid	0.612757	1	0	0
2'-deoxyuridine 5'-alpha,beta-imido-diphosphate	0.439391	0	0	0
Benzofuran-2-Carboxylic Acid {(S)-3-Methyl-1-[3-Oxo-1-(Pyridin-2-Ylsulfonyl)Azepan-4-Ylcarbamoyl]Butyl}Amide	0.259421	0	0	0
CRA_1144	0.203226	0	0	0
3-hydroxyanthranilic acid	0.652245	1	2	0
Phosphonoacetohydroxamic Acid	0.178901	0	0	0
2,3-di-O-phytanyl-sn-glycerol	0.62531	1	0	0
3-[Isopropyl(4-Methylbenzoyl)Amino]-5-Phenylthiophene-2-Carboxylic Acid	0.614613	1	0	0
2-{N'-[2-(5-Amino-1-Phenylcarbamoyl-Pentylcarbamoyl)-Hexyl]-Hydrazinomethyl}-Hexanoic Acid(5-Amino-1-Phenylcarbamoyl-Pentyl)-Amide	0.080389	0	0	0
[{(5-Chloro-2-Pyridinyl)Amino} Methylene]-1,1-Bisphosphonate	0.100582	0	0	0
(3e)-3-[(4-Hydroxyphenyl)Imino]-1h-Indol-2(3h)-One	0.566768	1	0	0
Picric acid	0.204948	0	0	0
beta-D-Galactopyranuronic acid	0.749715	1	0	0
5-{[Ethyl(Methyl)Amino]Methyl}-2-Methyl-5,6-Dihydropyrimidin-4-Amine	0.195935	0	0	0
S,S-Propylthiocysteine	0.299968	0	0	0
Tribenuron Methyl	0.279185	0	0	0
1-Deoxy-1-Methoxycarbamido-Beta-D-Glucopyranose	0.311404	0	0	0
2-{1-[2-Amino-2-(4-Hydroxy-Phenyl)-Acetylamino]-2-Oxo-Ethyl}-5,5-Dimethyl-Thiazolidine-4-Carboxylic Acid	0.203945	0	0	0
Butylamine	0.306854	0	0	1
4-Iodo-L-phenylalanine	0.275616	0	0	0
Cysteinesulfonic Acid	0.154268	0	0	0
Vitamin B6 Complexed with 2-Amino-Pentanoic Acid	0.126152	0	0	0
1-[(2-Amino-6,9-Dihydro-1h-Purin-6-Yl)Oxy]-3-Methyl-2-Butanol	0.557354	1	0	0
UP5	0.712106	1	0	0
3'-Azido-3'-Deoxythymidine-5'-Monophosphate	0.150709	0	0	0
Acetic Acid Salicyloyl-Amino-Ester	0.366773	0	0	0
1-(5'-Phospho-Beta-D-Ribofuranosyl)Barbituric Acid	0.240794	0	0	0
4-Fluorophenethyl Alcohol	0.278025	0	0	0
2-(Oxalyl-Amino)-4,5,6,7-Tetrahydro-Thieno[2,3-C]Pyridine-3-Carboxylic Acid	0.419469	0	0	0
4-(3,12,14-Trihydroxy-10,13-Dimethyl-Hexadecahydro-Cyclopenta[a]Phenanthren-17-Yl)-5h-Furan-2-One	0.834838	1	0	0
9-N-Phenylmethylamino-Tacrine	0.6269	1	0	0
Beta(2-Thienyl)Alanine	0.347969	0	0	0
2,3-Dihydroxy-Valerianic Acid	0.399217	0	0	0
Cystein-S-Yl Cacodylate	0.0921981	0	0	0
N-Cyclohexyl-N'-Decylurea	0.186543	0	0	0
[truncated: 3,970 more rows]
